# Supplementary material for: 2-(4-Formyl-2,6-dimeth­oxy­phenoxy)­acetic acid
Source: Acta Crystallogr Sect E Struct Rep Online. 2010 Oct 31;66(Pt 11):o3003. doi: 10.1107/S1600536810043990 (PMC3009170; doi:10.1107/S1600536810043990)
Supplement: Supplementary file 1 [file e-66-o3003-sup1.cif]

##############################################################################
###                                                                        ###
###        Electronic paper (Acta Crystallographica Section E)             ###
###                                                                        ###
##############################################################################
#                                                                            #
# This CIF contains the data in a paper accepted for publication in Acta     #
# Crystallographica Section E. It conforms to the requirements of Notes      #
# for Authors for Section E, and has been peer reviewed under the auspices   #
# of the IUCr Commission on Journals.                                        #
#                                                                            #
# Full details of the Crystallographic Information File format               #
# are given in the paper "The Crystallographic Information File (CIF):       #
# a New Standard Archive File for Crystallography" by S. R. Hall, F. H.      #
# Allen and I. D. Brown [Acta Cryst. (1991), A47, 655-685].                  #
#                                                                            #
# The current version of the core CIF dictionary is obtainable from          #
# ftp://ftp.iucr.org/pub/cif_core.dic. The current version number is 2.4.    #
#                                                                            #
# Software is freely available for graphical display of the structure(s) in  #
# this CIF.  For information consult the CIF home page http://www.iucr.org/  #
# cif/home.html                                                              #
#                                                                            #
# This file may be used for bona fide research purposes within the           #
# scientific community so long as proper attribution is given to the journal # 
# article from which it was obtained.                                        #
#                                                                            #
##############################################################################
                                             
data_I
_audit_creation_method     SHELXL97
_chemical_name_systematic
;
2-(4-Formyl-2,6-dimethoxyphenoxy)acetic acid
;
_chemical_name_common     '4-(acetic acid)-syringaldehyde'
_chemical_formula_moiety     'C11 H12 O6'
_chemical_formula_sum     'C11 H12 O6'
_chemical_formula_iupac     'C11 H12 O6'
_chemical_formula_weight     240.21
_chemical_melting_point     415
_symmetry_cell_setting     monoclinic
_symmetry_space_group_name_H-M     'P 21/c'
_symmetry_space_group_name_Hall     '-P 2ybc'
loop_
    _symmetry_equiv_pos_as_xyz
    'x, y, z'
    '-x, y+1/2, -z+1/2'
    '-x, -y, -z'
    'x, -y+1/2, z+1/2'
_cell_length_a     9.350(2)
_cell_length_b     7.4160(10)
_cell_length_c     17.374(8)
_cell_angle_alpha     90
_cell_angle_beta     113.67(3)
_cell_angle_gamma     90
_cell_volume     1103.4(6)
_cell_formula_units_Z     4
_cell_measurement_reflns_used     25
_cell_measurement_theta_min     8.96
_cell_measurement_theta_max     14.21
_cell_measurement_temperature     293(2)
_exptl_crystal_description     block
_exptl_crystal_colour     colourless
_exptl_crystal_size_max     0.27
_exptl_crystal_size_mid     0.24
_exptl_crystal_size_min     0.15
_exptl_crystal_density_diffrn     1.446
_exptl_crystal_density_meas     ?
_exptl_crystal_density_method     'not measured'
_exptl_crystal_F_000     504
_exptl_absorpt_coefficient_mu     0.119
_exptl_absorpt_correction_type     none
_exptl_absorpt_process_details     ?
_exptl_absorpt_correction_T_min     ?
_exptl_absorpt_correction_T_max     ?
_exptl_special_details
;
;
_diffrn_ambient_temperature     293(2)
_diffrn_radiation_type     MoK\a
_diffrn_radiation_wavelength     0.71073
_diffrn_radiation_monochromator     graphite
_diffrn_measurement_device_type     'Enraf--Nonius MACH3'
_diffrn_measurement_method     \w/2\q
_diffrn_detector_area_resol_mean     ?
_diffrn_reflns_number     4025
_diffrn_reflns_av_R_equivalents     0.0303
_diffrn_reflns_av_sigmaI/netI     0.0406
_diffrn_reflns_theta_min     2.38
_diffrn_reflns_theta_max     25.32
_diffrn_reflns_theta_full     25.32
_diffrn_measured_fraction_theta_max     1.000
_diffrn_measured_fraction_theta_full     1.000
_diffrn_reflns_limit_h_min     -11
_diffrn_reflns_limit_h_max     11
_diffrn_reflns_limit_k_min     0
_diffrn_reflns_limit_k_max     8
_diffrn_reflns_limit_l_min     -20
_diffrn_reflns_limit_l_max     20
_diffrn_standards_number     3
_diffrn_standards_interval_count     ?
_diffrn_standards_interval_time     60
_diffrn_standards_decay_%     1
_refine_special_details
;
Refinement of <i>F</i>^2^ against ALL reflections. The weighted <i>R</i>-factor
<i>wR</i> and goodness of fit <i>S</i> are based on <i>F</i>^2^, conventional
<i>R</i>-factors <i>R</i> are based on <i>F</i>, with <i>F</i> set to zero for
negative <i>F</i>^2^. The threshold expression of <i>F</i>^2^ >
\s(<i>F</i>^2^) is used only for calculating <i>R</i>-factors(gt) <i>etc</i>.
and is not relevant to the choice of reflections for refinement.
<i>R</i>-factors based on <i>F</i>^2^ are statistically about twice as large
as those based on <i>F</i>, and <i>R</i>- factors based on ALL data will be
even larger.
;
_reflns_number_total     2015
_reflns_number_gt     1292
_reflns_threshold_expression     I>2\s(I)
_refine_ls_structure_factor_coef     Fsqd
_refine_ls_matrix_type     full
_refine_ls_R_factor_all     0.0756
_refine_ls_R_factor_gt     0.0358
_refine_ls_wR_factor_gt     0.0807
_refine_ls_wR_factor_ref     0.0932
_refine_ls_goodness_of_fit_ref     1.005
_refine_ls_restrained_S_all     1.003
_refine_ls_number_reflns     2015
_refine_ls_number_parameters     171
_refine_ls_number_restraints     8
_refine_ls_hydrogen_treatment     constr
_refine_ls_weighting_scheme     calc
_refine_ls_weighting_details
       'calc w = 1/[\s^2^(Fo^2^)+(0.0427P)^2^+0.1341P] where P=(Fo^2^+2Fc^2^)/3'
_atom_sites_solution_hydrogens     geom
_atom_sites_solution_primary     direct
_atom_sites_solution_secondary     difmap
_refine_ls_shift/su_max     0.000
_refine_ls_shift/su_mean     0.000
_refine_diff_density_max     0.148
_refine_diff_density_min     -0.150
_refine_ls_extinction_method     'SHELXL97 (Sheldrick, 2008)'
_refine_ls_extinction_coef     0.0086(18)
_refine_ls_extinction_expression
                                  'Fc^*^=kFc[1+0.001xFc^2^\l^3^/sin(2\q)]^-1/4^'
loop_
    _atom_type_symbol
    _atom_type_description
    _atom_type_scat_dispersion_real
    _atom_type_scat_dispersion_imag
    _atom_type_scat_source
    C C 0.0033 0.0016 'International Tables Vol C Tables 4.2.6.8 and 6.1.1.4'
    H H 0.0000 0.0000 'International Tables Vol C Tables 4.2.6.8 and 6.1.1.4'
    O O 0.0106 0.0060 'International Tables Vol C Tables 4.2.6.8 and 6.1.1.4'
_computing_data_collection     'CAD-4 EXPRESS (Enraf--Nonius, 1994)'
_computing_cell_refinement     'CAD-4 EXPRESS (Enraf--Nonius, 1994)'
_computing_data_reduction     'XCAD4 (Harms & Wocadlo, 1996)'
_computing_structure_solution     'SHELXS97 (Sheldrick, 2008)'
_computing_structure_refinement     'SHELXL97 (Sheldrick, 2008)'
_computing_molecular_graphics     'ORTEP-3 for Windows (Farrugia, 1997)'
_computing_publication_material     'WinGX (Farrugia, 1999)'
loop_
    _atom_site_type_symbol
    _atom_site_label
    _atom_site_fract_x
    _atom_site_fract_y
    _atom_site_fract_z
    _atom_site_U_iso_or_equiv
    _atom_site_adp_type
    _atom_site_calc_flag
    _atom_site_refinement_flags
    _atom_site_occupancy
    _atom_site_disorder_assembly
    _atom_site_disorder_group
    O O11A 0.8177(2) 0.6876(3) 0.52772(13) 0.0677(9) Uani d PDU 0.785(6) A 1
    C C11A 0.6811(5) 0.6988(12) 0.5115(3) 0.0490(13) Uani d PD 0.785(6) A 1
    H H11A 0.6121 0.6482 0.4613 0.059 Uiso calc PR 0.785(6) A 1
    C C11B 0.720(3) 0.712(5) 0.5283(16) 0.0490(13) Uani d PD 0.215(6) A 2
    H H11B 0.8278 0.7181 0.5571 0.059 Uiso calc PR 0.215(6) A 2
    O O11B 0.6629(10) 0.6437(14) 0.4603(6) 0.078(3) Uani d PDU 0.215(6) A 2
    O O4 0.39907(13) 1.04247(17) 0.70196(7) 0.0376(3) Uani d . 1 . .
    O O5 0.22382(14) 0.89227(19) 0.55872(8) 0.0449(4) Uani d . 1 . .
    O O3 0.71034(14) 1.0208(2) 0.76755(8) 0.0478(4) Uani d . 1 A .
    C C6 0.4523(2) 0.7946(3) 0.53433(11) 0.0388(5) Uani d . 1 A .
    H H6 0.3923 0.7439 0.4824 0.047 Uiso calc R 1 . .
    C C2 0.7062(2) 0.8612(3) 0.64352(11) 0.0414(5) Uani d . 1 A .
    H H2 0.8144 0.8545 0.6638 0.050 Uiso calc R 1 . .
    C C5 0.38175(19) 0.8774(2) 0.58135(10) 0.0345(4) Uani d . 1 . .
    O O42 0.13206(15) 0.9328(2) 0.70058(9) 0.0604(5) Uani d . 1 . .
    H H42 0.1655 0.9578 0.6649 0.091 Uiso calc R 1 . .
    C C4 0.47318(19) 0.9529(2) 0.65853(10) 0.0334(4) Uani d . 1 A .
    O O41 0.22968(17) 0.8754(2) 0.83608(9) 0.0623(5) Uani d . 1 . .
    C C1 0.6143(2) 0.7884(3) 0.56601(11) 0.0392(5) Uani d D 1 . .
    C C41 0.4098(2) 0.9607(3) 0.77859(11) 0.0380(4) Uani d . 1 . .
    H H41A 0.4634 1.0416 0.8252 0.046 Uiso calc R 1 . .
    H H41B 0.4701 0.8502 0.7880 0.046 Uiso calc R 1 . .
    C C3 0.6358(2) 0.9442(2) 0.69064(11) 0.0369(4) Uani d . 1 . .
    C C42 0.2502(2) 0.9191(3) 0.77494(12) 0.0429(5) Uani d . 1 . .
    C C51 0.1233(2) 0.8060(3) 0.48261(12) 0.0551(6) Uani d . 1 . .
    H H51A 0.1374 0.8599 0.4359 0.083 Uiso calc R 1 . .
    H H51B 0.0167 0.8202 0.4755 0.083 Uiso calc R 1 . .
    H H51C 0.1484 0.6800 0.4853 0.083 Uiso calc R 1 . .
    C C31 0.8750(3) 0.9877(4) 0.80939(15) 0.0730(7) Uani d . 1 . .
    H H31A 0.8941 0.8602 0.8120 0.110 Uiso calc R 1 A .
    H H31B 0.9128 1.0359 0.8653 0.110 Uiso calc R 1 . .
    H H31C 0.9282 1.0449 0.7788 0.110 Uiso calc R 1 . .
loop_
    _atom_site_aniso_label
    _atom_site_aniso_U_11
    _atom_site_aniso_U_22
    _atom_site_aniso_U_33
    _atom_site_aniso_U_12
    _atom_site_aniso_U_13
    _atom_site_aniso_U_23
    O11A 0.0510(16) 0.0877(17) 0.0786(16) 0.0113(11) 0.0409(12) 0.0007(12)
    C11A 0.050(3) 0.052(2) 0.049(3) 0.002(3) 0.025(3) 0.002(2)
    C11B 0.050(3) 0.052(2) 0.049(3) 0.002(3) 0.025(3) 0.002(2)
    O11B 0.084(6) 0.101(7) 0.053(6) 0.007(5) 0.031(5) -0.019(5)
    O4 0.0424(7) 0.0359(7) 0.0372(7) 0.0054(6) 0.0188(6) 0.0017(6)
    O5 0.0315(7) 0.0590(9) 0.0409(7) 0.0027(6) 0.0109(6) -0.0073(6)
    O3 0.0327(7) 0.0590(9) 0.0445(8) -0.0028(6) 0.0080(6) -0.0074(7)
    C6 0.0424(11) 0.0409(11) 0.0330(9) 0.0001(9) 0.0149(8) 0.0011(9)
    C2 0.0340(10) 0.0435(11) 0.0503(11) 0.0039(9) 0.0206(9) 0.0078(9)
    C5 0.0327(9) 0.0366(10) 0.0354(9) 0.0020(8) 0.0148(8) 0.0043(8)
    O42 0.0361(7) 0.0922(13) 0.0540(9) 0.0028(8) 0.0193(7) 0.0085(9)
    C4 0.0364(9) 0.0309(10) 0.0375(9) 0.0034(8) 0.0196(8) 0.0026(8)
    O41 0.0623(9) 0.0806(12) 0.0556(9) 0.0015(9) 0.0359(8) 0.0100(8)
    C1 0.0452(10) 0.0375(11) 0.0438(11) 0.0053(9) 0.0271(9) 0.0068(9)
    C41 0.0399(10) 0.0419(11) 0.0321(9) 0.0023(9) 0.0142(8) -0.0017(8)
    C3 0.0349(9) 0.0359(10) 0.0394(10) -0.0019(8) 0.0144(8) 0.0036(9)
    C42 0.0434(11) 0.0454(12) 0.0433(11) 0.0047(9) 0.0210(9) 0.0012(9)
    C51 0.0376(11) 0.0738(16) 0.0470(12) -0.0074(11) 0.0095(9) -0.0118(11)
    C31 0.0452(13) 0.0778(18) 0.0681(15) 0.0078(12) -0.0066(11) -0.0103(14)
_geom_special_details
;
All e.s.d.'s (except the e.s.d. in the dihedral angle between two l.s. planes)
are estimated using the full covariance matrix. The cell e.s.d.'s are taken
into account individually in the estimation of e.s.d.'s in distances, angles
and torsion angles; correlations between e.s.d.'s in cell parameters are only
used when they are defined by crystal symmetry. An approximate (isotropic)
treatment of cell e.s.d.'s is used for estimating e.s.d.'s involving l.s.
planes.
;
loop_
    _geom_bond_atom_site_label_1
    _geom_bond_atom_site_label_2
    _geom_bond_site_symmetry_2
    _geom_bond_distance
    _geom_bond_publ_flag
    O11A C11A . 1.195(5) ?
    C11A C1 . 1.485(4) ?
    C11A H11A . 0.9300 ?
    C11B O11B . 1.196(17) ?
    C11B C1 . 1.498(16) ?
    C11B H11B . 0.9300 ?
    O4 C4 . 1.382(2) ?
    O4 C41 . 1.430(2) ?
    O5 C5 . 1.371(2) ?
    O5 C51 . 1.430(2) ?
    O3 C3 . 1.359(2) ?
    O3 C31 . 1.435(3) ?
    C6 C5 . 1.383(2) ?
    C6 C1 . 1.389(3) ?
    C6 H6 . 0.9300 ?
    C2 C3 . 1.383(3) ?
    C2 C1 . 1.384(3) ?
    C2 H2 . 0.9300 ?
    C5 C4 . 1.386(2) ?
    O42 C42 . 1.324(2) ?
    O42 H42 . 0.8200 ?
    C4 C3 . 1.395(2) ?
    O41 C42 . 1.197(2) ?
    C41 C42 . 1.500(3) ?
    C41 H41A . 0.9700 ?
    C41 H41B . 0.9700 ?
    C51 H51A . 0.9600 ?
    C51 H51B . 0.9600 ?
    C51 H51C . 0.9600 ?
    C31 H31A . 0.9600 ?
    C31 H31B . 0.9600 ?
    C31 H31C . 0.9600 ?
loop_
    _geom_angle_atom_site_label_1
    _geom_angle_atom_site_label_2
    _geom_angle_atom_site_label_3
    _geom_angle_site_symmetry_1
    _geom_angle_site_symmetry_3
    _geom_angle
    _geom_angle_publ_flag
    O11A C11A C1 . . 124.3(3) ?
    O11A C11A H11A . . 117.8 ?
    C1 C11A H11A . . 117.8 ?
    O11B C11B C1 . . 118.8(19) ?
    O11B C11B H11B . . 120.6 ?
    C1 C11B H11B . . 120.6 ?
    C4 O4 C41 . . 116.19(13) ?
    C5 O5 C51 . . 117.50(14) ?
    C3 O3 C31 . . 116.68(16) ?
    C5 C6 C1 . . 118.91(17) ?
    C5 C6 H6 . . 120.5 ?
    C1 C6 H6 . . 120.5 ?
    C3 C2 C1 . . 119.53(17) ?
    C3 C2 H2 . . 120.2 ?
    C1 C2 H2 . . 120.2 ?
    O5 C5 C6 . . 125.46(16) ?
    O5 C5 C4 . . 114.83(15) ?
    C6 C5 C4 . . 119.71(15) ?
    C42 O42 H42 . . 109.5 ?
    O4 C4 C5 . . 118.19(15) ?
    O4 C4 C3 . . 120.58(16) ?
    C5 C4 C3 . . 121.20(16) ?
    C2 C1 C6 . . 121.65(17) ?
    C2 C1 C11A . . 122.7(2) ?
    C6 C1 C11A . . 115.7(2) ?
    C2 C1 C11B . . 108.2(9) ?
    C6 C1 C11B . . 130.1(9) ?
    O4 C41 C42 . . 110.56(15) ?
    O4 C41 H41A . . 109.5 ?
    C42 C41 H41A . . 109.5 ?
    O4 C41 H41B . . 109.5 ?
    C42 C41 H41B . . 109.5 ?
    H41A C41 H41B . . 108.1 ?
    O3 C3 C2 . . 126.16(16) ?
    O3 C3 C4 . . 114.84(16) ?
    C2 C3 C4 . . 119.00(16) ?
    O41 C42 O42 . . 121.25(19) ?
    O41 C42 C41 . . 121.93(18) ?
    O42 C42 C41 . . 116.83(16) ?
    O5 C51 H51A . . 109.5 ?
    O5 C51 H51B . . 109.5 ?
    H51A C51 H51B . . 109.5 ?
    O5 C51 H51C . . 109.5 ?
    H51A C51 H51C . . 109.5 ?
    H51B C51 H51C . . 109.5 ?
    O3 C31 H31A . . 109.5 ?
    O3 C31 H31B . . 109.5 ?
    H31A C31 H31B . . 109.5 ?
    O3 C31 H31C . . 109.5 ?
    H31A C31 H31C . . 109.5 ?
    H31B C31 H31C . . 109.5 ?
loop_
    _geom_torsion_atom_site_label_1
    _geom_torsion_atom_site_label_2
    _geom_torsion_atom_site_label_3
    _geom_torsion_atom_site_label_4
    _geom_torsion_site_symmetry_1
    _geom_torsion_site_symmetry_2
    _geom_torsion_site_symmetry_3
    _geom_torsion_site_symmetry_4
    _geom_torsion
    _geom_torsion_publ_flag
    C51 O5 C5 C6 . . . . 3.9(3) ?
    C51 O5 C5 C4 . . . . -175.66(17) ?
    C1 C6 C5 O5 . . . . -179.30(17) ?
    C1 C6 C5 C4 . . . . 0.2(3) ?
    C41 O4 C4 C5 . . . . 112.81(18) ?
    C41 O4 C4 C3 . . . . -69.2(2) ?
    O5 C5 C4 O4 . . . . -3.6(2) ?
    C6 C5 C4 O4 . . . . 176.83(16) ?
    O5 C5 C4 C3 . . . . 178.46(16) ?
    C6 C5 C4 C3 . . . . -1.1(3) ?
    C3 C2 C1 C6 . . . . -0.7(3) ?
    C3 C2 C1 C11A . . . . 179.4(5) ?
    C3 C2 C1 C11B . . . . 178.6(17) ?
    C5 C6 C1 C2 . . . . 0.6(3) ?
    C5 C6 C1 C11A . . . . -179.4(4) ?
    C5 C6 C1 C11B . . . . -178(2) ?
    O11A C11A C1 C2 . . . . -2.9(10) ?
    O11A C11A C1 C6 . . . . 177.2(6) ?
    O11A C11A C1 C11B . . . . 0(7) ?
    O11B C11B C1 C2 . . . . -179(3) ?
    O11B C11B C1 C6 . . . . 0(4) ?
    O11B C11B C1 C11A . . . . 3(4) ?
    C4 O4 C41 C42 . . . . -120.89(17) ?
    C31 O3 C3 C2 . . . . -10.5(3) ?
    C31 O3 C3 C4 . . . . 169.40(19) ?
    C1 C2 C3 O3 . . . . 179.70(17) ?
    C1 C2 C3 C4 . . . . -0.2(3) ?
    O4 C4 C3 O3 . . . . 3.3(2) ?
    C5 C4 C3 O3 . . . . -178.83(17) ?
    O4 C4 C3 C2 . . . . -176.79(17) ?
    C5 C4 C3 C2 . . . . 1.1(3) ?
    O4 C41 C42 O41 . . . . -168.63(19) ?
    O4 C41 C42 O42 . . . . 11.4(2) ?
loop_
    _geom_hbond_atom_site_label_D
    _geom_hbond_atom_site_label_H
    _geom_hbond_atom_site_label_A
    _geom_hbond_site_symmetry_A
    _geom_hbond_distance_DH
    _geom_hbond_distance_HA
    _geom_hbond_distance_DA
    _geom_hbond_angle_DHA
    O42 H42 O4 . 0.82 2.11 2.617(2) 120
    O42 H42 O5 . 0.82 2.18 2.932(2) 153
    C6 H6 O41 4_564 0.93 2.54 3.468(3) 176
    C41 H41A O11B 4_565 0.97 2.71 3.189(9) 111
    C51 H51B O11A 1_455 0.96 2.57 3.369(3) 141
    C31 H31B O11A 2_756 0.96 2.70 3.454(3) 136
    C41 H41B O4 2_646 0.97 2.56 3.527(3) 173
data_global
_journal_date_recd_electronic     2010-10-22
_journal_date_accepted     2010-10-27
_journal_name_full     'Acta Crystallographica, Section E'
_journal_year     2010
_journal_volume     66
_journal_issue     11
_journal_page_first     o3003
_journal_page_last     o3003
_journal_paper_category     QO
_journal_coeditor_code     ZL2319
_publ_contact_author_name     'Frank Blockhuys'
_publ_contact_author_address
;
Department of Chemistry
University of Antwerp
Universiteitsplein 1
B-2610 Wilrijk
Belgium
;
_publ_contact_author_email     frank.blockhuys@ua.ac.be
_publ_contact_author_fax     '+3232652310'
_publ_contact_author_phone     '+3232652365'
_publ_section_title
;
2-(4-Formyl-2,6-dimethoxyphenoxy)acetic acid
;
loop_
    _publ_author_name
    _publ_author_footnote
    _publ_author_address
    'Collas, Alain' .
;
Department of Chemistry
University of Antwerp
Universiteitsplein 1
B-2610 Wilrijk
Belgium
;
    'Vande Velde, Christophe M. L.'
;
Current address: Karel de Grote University College, Department of Applied
Engineering, Salesianenlaan 30, B-2660 Antwerp, Belgium.
;
;
Department of Chemistry
University of Antwerp
Universiteitsplein 1
B-2610 Wilrijk
Belgium
;
    'Blockhuys, Frank' .
;
Department of Chemistry
University of Antwerp
Universiteitsplein 1
B-2610 Wilrijk
Belgium
;
