# Supplementary material for: 2-(4-Formyl-2,6-dimeth­oxy­phenoxy)­acetic acid
Source: Acta Crystallogr Sect E Struct Rep Online. 2010 Oct 31;66(Pt 11):o3003. doi: 10.1107/S1600536810043990 (PMC3009170; doi:10.1107/S1600536810043990)
Supplement: Supplementary file 2 [file e-66-o3003-Isup2.hkl]

#
# h,k,l, Fc-squared, Fo-squared, sigma(Fo-squared) and status flag
#
data_I
_shelx_title ' alal2n1 in P 21/n'
_shelx_refln_list_code          4
_shelx_F_calc_maximum      162.99
_exptl_crystal_F_000       504.00
_reflns_d_resolution_high  0.8308
 
loop_
 _symmetry_equiv_pos_as_xyz
 'x, y, z'
 '-x, y+1/2, -z+1/2'
 '-x, -y, -z'
 'x, -y-1/2, z-1/2'
 
_cell_length_a     9.3500
_cell_length_b     7.4160
_cell_length_c    17.3741
_cell_angle_alpha  90.000
_cell_angle_beta  113.668
_cell_angle_gamma  90.000
 
_shelx_F_squared_multiplier     1.000
 
loop_
 _refln_index_h
 _refln_index_k
 _refln_index_l
 _refln_F_squared_calc
 _refln_F_squared_meas
 _refln_F_squared_sigma
 _refln_observed_status
   1   0   0     6461.39     6994.75     21.72 o
   2   0   0     6749.47     7048.73     26.37 o
   3   0   0      490.37      507.49      9.48 o
   4   0   0     1080.79     1181.17     15.70 o
   5   0   0      113.28      121.60      3.25 o
   6   0   0      273.28      270.38      5.81 o
   7   0   0      113.88      118.04      4.31 o
   8   0   0      316.68      284.01      6.19 o
   9   0   0        2.92        5.48      8.02 o
  10   0   0       32.61       20.18      5.03 o
   1   1   0      227.38      206.48      6.21 o
   2   1   0     1903.78     1837.04     44.66 o
   3   1   0       19.48       18.61      2.10 o
   4   1   0      696.26      717.41     26.16 o
   5   1   0      647.73      664.46     24.04 o
   6   1   0       58.24       55.37      6.80 o
   7   1   0      142.26      136.82      4.57 o
   8   1   0      114.83       99.78      4.36 o
   9   1   0      117.12      108.37      5.04 o
  10   1   0       44.99       53.32      4.72 o
   0   2   0     3746.68     3457.58     28.13 o
   1   2   0      281.23      268.26      9.50 o
   2   2   0       11.50       15.00      3.52 o
   3   2   0        9.22        6.58      5.98 o
   4   2   0       29.10       28.49      2.30 o
   5   2   0       25.64       27.77      2.82 o
   6   2   0      155.04      154.96      4.37 o
   7   2   0       35.65       33.95      7.70 o
   8   2   0      113.03       89.92      9.47 o
   9   2   0       18.26       21.06      3.92 o
  10   2   0        4.20        6.14      5.34 o
   1   3   0     2981.23     2862.70     22.37 o
   2   3   0      329.61      293.11      6.14 o
   3   3   0      717.52      703.86     13.23 o
   4   3   0      117.68      112.15      4.46 o
   5   3   0      132.22      136.64      3.97 o
   6   3   0       12.48       11.29      8.54 o
   7   3   0       50.64       49.37      3.67 o
   8   3   0        4.54        6.86      4.51 o
   9   3   0        9.44       12.73      3.84 o
   0   4   0        0.93        0.40      6.33 o
   1   4   0      209.70      217.64     12.35 o
   2   4   0      817.20      766.36     29.35 o
   3   4   0       12.54        8.25      2.56 o
   4   4   0      314.62      340.35      7.23 o
   5   4   0       88.78       75.74      9.05 o
   6   4   0       10.07       11.63      6.52 o
   7   4   0      146.81      152.49      5.13 o
   8   4   0        3.74        1.29      4.91 o
   9   4   0       15.65       11.19      5.29 o
   1   5   0        6.64        7.36      4.16 o
   2   5   0       81.65       84.95      3.57 o
   3   5   0       99.67       97.45      3.86 o
   4   5   0       27.50       33.79      3.26 o
   5   5   0       69.12       69.11      3.84 o
   6   5   0      377.71      371.79      7.81 o
   7   5   0       97.83      102.37      5.08 o
   8   5   0        4.58       -6.33      8.17 o
   0   6   0        0.03       -7.42      9.81 o
   1   6   0        5.35        9.75      2.93 o
   2   6   0        0.00        7.00      5.37 o
   3   6   0        5.24        6.67      8.64 o
   4   6   0        5.20       -7.06      7.06 o
   5   6   0       49.76       51.37      4.07 o
   6   6   0       18.03       -1.36      8.92 o
   7   6   0       20.79       19.36     12.57 o
   1   7   0       89.54       92.12      4.30 o
   2   7   0       13.07        8.14      3.85 o
   3   7   0        4.31        7.00      3.49 o
   4   7   0        5.21        7.72      5.70 o
   5   7   0       22.02       22.61      4.90 o
   6   7   0      157.34      168.66      6.36 o
   0   8   0       45.45       47.93      5.81 o
   1   8   0       30.02       29.72      3.95 o
   2   8   0       35.61       36.68      5.82 o
   3   8   0        4.45       -3.45      6.46 o
   4   8   0       12.27       10.90      4.09 o
 -10   1   1       33.96       35.09      4.22 o
  -9   1   1       21.82       13.34      5.39 o
  -8   1   1       31.91       38.34      3.61 o
  -7   1   1      300.89      284.87      5.55 o
  -6   1   1       97.58      109.44      9.86 o
  -5   1   1      646.06      752.20     32.04 o
  -4   1   1     4588.97     4698.46    195.74 o
  -3   1   1      494.23      520.91      9.53 o
  -2   1   1        3.20        8.50      2.02 o
  -1   1   1        0.12       -3.64      3.64 o
   0   1   1     2179.96     2036.54     14.41 o
   1   1   1     2706.93     2517.77     15.23 o
   2   1   1      314.50      315.09      6.53 o
   3   1   1      687.33      643.60     26.02 o
   4   1   1     2160.12     2352.66     37.89 o
   5   1   1       84.61       90.31      6.97 o
   6   1   1      267.72      256.67      9.99 o
   7   1   1       58.40       62.81      3.81 o
   8   1   1       69.35       61.22     12.29 o
   9   1   1       14.84       15.39      5.17 o
  10   1   1       12.89       10.89      4.37 o
 -10   2   1       32.77       39.76      4.53 o
  -9   2   1        0.34        0.69      8.49 o
  -8   2   1      339.66      329.20     11.85 o
  -7   2   1       49.83       44.19      3.76 o
  -6   2   1       36.39       37.36      3.49 o
  -5   2   1       49.19       44.65      2.72 o
  -4   2   1      572.05      601.24     12.11 o
  -3   2   1      593.22      591.69     11.04 o
  -2   2   1     2733.21     2693.72     19.97 o
  -1   2   1     2121.30     1985.25     32.42 o
   0   2   1     9417.55     9415.43     46.98 o
   1   2   1      680.34      650.92     10.03 o
   2   2   1      296.24      309.97      6.32 o
   3   2   1        9.70        6.60      4.92 o
   4   2   1       83.09       85.36      4.53 o
   5   2   1        3.87        4.13      3.94 o
   6   2   1       19.38       14.09      3.19 o
   7   2   1        1.86        4.29      7.67 o
   8   2   1        6.50        8.76      3.55 o
   9   2   1       25.93       33.83      5.29 o
  -9   3   1       15.98       18.70      7.62 o
  -8   3   1        1.30        0.00      4.53 o
  -7   3   1       29.48       38.27      4.45 o
  -6   3   1      118.87      116.67      4.15 o
  -5   3   1        2.73        1.32      2.77 o
  -4   3   1       22.58       18.66      2.37 o
  -3   3   1      602.43      591.68     12.11 o
  -2   3   1      850.82      807.65     30.62 o
  -1   3   1      165.02      146.51      3.02 o
   0   3   1      171.06      153.29      3.33 o
   1   3   1      255.65      259.17      5.53 o
   2   3   1       25.25       27.12      2.18 o
   3   3   1      649.36      666.93     14.21 o
   4   3   1      304.16      298.12     13.97 o
   5   3   1        9.18        5.26      9.19 o
   6   3   1       56.19       62.57      3.89 o
   7   3   1       15.36       20.04      3.42 o
   8   3   1       90.74       99.70      4.89 o
   9   3   1        1.21       -2.75      7.70 o
  -9   4   1        1.91        1.03      3.76 o
  -8   4   1       75.15       72.54      4.46 o
  -7   4   1        2.21       -3.01      6.73 o
  -6   4   1        2.54       -6.84      6.84 o
  -5   4   1       30.54       29.53      3.33 o
  -4   4   1        8.31        6.35      6.41 o
  -3   4   1      111.83      110.05      3.46 o
  -2   4   1       16.43       14.54      2.34 o
  -1   4   1      445.01      418.62      9.14 o
   0   4   1      336.41      331.32      7.10 o
   1   4   1       37.62       43.45      2.51 o
   2   4   1        1.94       -1.09      2.85 o
   3   4   1      390.26      378.05      7.84 o
   4   4   1        3.93       -2.39      6.27 o
   5   4   1        1.39       -5.52      6.56 o
   6   4   1       44.60       49.43      3.67 o
   7   4   1       37.90       41.25      4.19 o
   8   4   1       52.15       52.01      4.35 o
  -8   5   1        5.47        6.91      7.93 o
  -7   5   1       90.60       96.06      4.81 o
  -6   5   1        2.39       -0.13      4.18 o
  -5   5   1       16.69       15.31      4.28 o
  -4   5   1       25.22       18.29      9.51 o
  -3   5   1       47.83       51.66      3.28 o
  -2   5   1      102.53      100.45      3.68 o
  -1   5   1      653.91      653.26     13.50 o
   0   5   1       54.68       48.80      3.05 o
   1   5   1      186.34      180.21      4.29 o
   2   5   1      554.56      566.77     12.75 o
   3   5   1      125.67      138.43      5.59 o
   4   5   1        0.34        5.65      3.81 o
   5   5   1        0.29        0.21      3.78 o
   6   5   1       22.85       29.37      3.69 o
   7   5   1       12.85       19.80      3.79 o
   8   5   1        3.51       -6.19     11.28 o
  -7   6   1      144.94      125.35      8.41 o
  -6   6   1      411.45      428.16     10.94 o
  -5   6   1       31.00       35.24      3.62 o
  -4   6   1       39.71       35.87      5.42 o
  -3   6   1        4.56        9.12     18.86 o
  -2   6   1       10.42        9.58      4.44 o
  -1   6   1        7.13       18.27      4.90 o
   0   6   1       22.53       21.97      3.20 o
   1   6   1        3.20        4.38      5.06 o
   2   6   1      516.22      518.17     10.59 o
   3   6   1      116.34      119.02      4.36 o
   4   6   1       15.39       14.28      6.10 o
   5   6   1       11.47       13.63      9.42 o
   6   6   1      126.47      118.26     10.25 o
   7   6   1       57.31       58.01      6.64 o
  -6   7   1      125.44      132.56      7.16 o
  -5   7   1       51.18       47.94      5.45 o
  -4   7   1        2.51       -0.96      3.48 o
  -3   7   1       55.48       64.79      4.10 o
  -2   7   1       84.52       81.67      4.10 o
  -1   7   1        8.17        9.84      3.17 o
   0   7   1       25.64       28.25      5.14 o
   1   7   1      100.35       95.03      4.36 o
   2   7   1       13.63       11.14      3.24 o
   3   7   1        4.45       10.16      4.14 o
   4   7   1       11.40       14.50      8.40 o
   5   7   1        7.32        2.06      8.12 o
   6   7   1       54.60       51.84      4.98 o
  -4   8   1        0.20       -4.15      7.23 o
  -3   8   1       13.93        0.50      9.02 o
  -2   8   1       11.01       -9.34     10.21 o
  -1   8   1        9.90       10.99      3.69 o
   0   8   1        4.81        9.00      5.98 o
   1   8   1       15.22       19.30      3.90 o
   2   8   1       20.48       20.42      4.14 o
   3   8   1        0.88       -0.79      4.74 o
   4   8   1        0.03       -1.64      5.25 o
 -10   0   2        0.88        5.46      8.44 o
  -9   0   2      218.03      190.05      5.80 o
  -8   0   2      245.05      212.24      5.40 o
  -7   0   2      363.59      383.23     24.14 o
  -6   0   2       62.37       61.32      3.19 o
  -5   0   2      253.47      340.80      7.29 o
  -4   0   2      232.25      266.07      5.73 o
  -3   0   2     1214.38     1268.36     18.72 o
  -2   0   2      747.32      740.57      8.92 o
  -1   0   2        5.53       13.67      1.44 o
   0   0   2     1651.41     1507.90     10.52 o
   1   0   2      606.30      528.86     11.54 o
   2   0   2      125.48      117.26      4.54 o
   3   0   2     2460.32     2469.18     20.90 o
   4   0   2      250.25      283.16      6.22 o
   5   0   2      225.84      218.13      4.65 o
   6   0   2      459.57      489.39      9.97 o
   7   0   2      154.07      147.12      6.12 o
   8   0   2       17.46       20.53      3.67 o
   9   0   2        5.10        4.10      4.84 o
 -10   1   2        0.03       -2.15      7.78 o
  -9   1   2       68.01       65.48      7.59 o
  -8   1   2       23.01       16.42      3.22 o
  -7   1   2       36.89       37.00      3.53 o
  -6   1   2       91.79       94.02      9.33 o
  -5   1   2       31.66       33.09      2.38 o
  -4   1   2        9.29        9.13      2.45 o
  -3   1   2      514.12      499.68      9.27 o
  -2   1   2       95.24       76.69      5.50 o
  -1   1   2       27.98       19.28      1.72 o
   0   1   2     2872.18     2662.13     51.09 o
   1   1   2     2566.29     2367.02     26.40 o
   2   1   2        6.14        6.61      5.00 o
   3   1   2      797.88      834.34     12.83 o
   4   1   2      202.31      207.62      4.29 o
   5   1   2       40.97       40.71      3.06 o
   6   1   2        0.60        0.49      2.97 o
   7   1   2       15.66       18.55      3.21 o
   8   1   2       17.40       21.01      3.56 o
   9   1   2        0.03        4.25     11.16 o
 -10   2   2       12.13        7.62      5.16 o
  -9   2   2       31.63       32.15      3.96 o
  -8   2   2        3.63       -3.57      7.18 o
  -7   2   2      433.78      446.14     12.68 o
  -6   2   2        9.69       12.06      2.81 o
  -5   2   2        8.49        8.35      4.36 o
  -4   2   2      718.99      733.07     13.16 o
  -3   2   2      238.02      224.11      4.75 o
  -2   2   2      614.02      594.90     19.55 o
  -1   2   2     5464.55     5591.36    102.02 o
   0   2   2    26565.81    28033.04    302.94 o
   1   2   2        5.87        6.05      2.04 o
   2   2   2        2.80        1.92      1.98 o
   3   2   2      153.46      176.05      3.68 o
   4   2   2      963.75      988.98     19.94 o
   5   2   2       85.69       86.52      3.62 o
   6   2   2      114.95      122.39      4.34 o
   7   2   2      133.90      137.03      4.63 o
   8   2   2       59.23       57.27      4.45 o
   9   2   2        3.70        5.45      5.08 o
 -10   3   2        6.93       12.91      6.74 o
  -9   3   2       28.31       31.04      4.03 o
  -8   3   2       15.89       14.37      3.27 o
  -7   3   2        4.93        4.15      6.82 o
  -6   3   2      210.18      201.02     10.30 o
  -5   3   2        0.33        0.78      3.45 o
  -4   3   2        2.02        5.90      2.76 o
  -3   3   2       28.78       30.55      4.42 o
  -2   3   2      575.07      556.91     10.98 o
  -1   3   2        8.49        4.41      3.31 o
   0   3   2      184.45      168.40      3.39 o
   1   3   2        2.68        2.18      4.17 o
   2   3   2      436.66      449.43     11.86 o
   3   3   2        5.13        6.03      2.70 o
   4   3   2        0.86        3.85      2.49 o
   5   3   2      309.15      298.77      6.45 o
   6   3   2      685.52      669.47     17.77 o
   7   3   2       16.12       14.53      3.37 o
   8   3   2        3.86        4.38      4.49 o
   9   3   2        5.97        1.94      8.38 o
  -9   4   2        1.44       -0.57      4.70 o
  -8   4   2        0.50       -0.52      7.23 o
  -7   4   2       19.31       20.25      3.91 o
  -6   4   2      112.49      131.05     10.48 o
  -5   4   2       19.12       15.07      7.17 o
  -4   4   2      122.89      127.15      3.79 o
  -3   4   2      296.25      305.67      9.97 o
  -2   4   2      150.13      148.66      3.42 o
  -1   4   2      242.73      222.95      4.57 o
   0   4   2      390.26      357.10      7.52 o
   1   4   2        9.30        2.70      4.85 o
   2   4   2       10.07        7.51      2.30 o
   3   4   2       12.20       13.20      2.73 o
   4   4   2        1.69        8.60      8.32 o
   5   4   2       63.97       73.13      3.93 o
   6   4   2      207.72      182.71      5.23 o
   7   4   2       17.34       18.68      3.72 o
   8   4   2        7.08        5.18      4.79 o
  -8   5   2       37.52       48.81      9.45 o
  -7   5   2       40.55       43.24      4.21 o
  -6   5   2       18.26       12.02      6.67 o
  -5   5   2        0.53        2.98      6.31 o
  -4   5   2       60.08       56.19      3.54 o
  -3   5   2      191.34      185.57      4.82 o
  -2   5   2      156.53      156.17      4.22 o
  -1   5   2       51.88       56.61      6.64 o
   0   5   2        6.09        2.74      5.70 o
   1   5   2       27.48       31.36      3.00 o
   2   5   2        0.05       -0.27      2.83 o
   3   5   2       18.74       22.86      3.03 o
   4   5   2        0.18       -2.40      8.46 o
   5   5   2       76.61       86.45      6.47 o
   6   5   2      157.98      158.67      9.02 o
   7   5   2       10.52        7.27      3.83 o
   8   5   2        0.43       -4.19      6.27 o
  -8   6   2        4.18        5.68      5.84 o
  -7   6   2       10.33       11.66      9.30 o
  -6   6   2        7.42       13.33      3.62 o
  -5   6   2        0.13        1.40      7.27 o
  -4   6   2        0.24       -3.13      3.13 o
  -3   6   2        1.31        2.66      3.04 o
  -2   6   2        5.59        4.27      8.55 o
  -1   6   2        0.17       -0.76      3.82 o
   0   6   2       15.86       16.48      3.18 o
   1   6   2        9.37        9.84      3.15 o
   2   6   2        5.36        0.72     12.20 o
   3   6   2       10.31        7.52      3.17 o
   4   6   2       15.99       13.74      3.68 o
   5   6   2        3.71        1.32      6.93 o
   6   6   2        0.06       -6.76      9.87 o
   7   6   2        0.09       -4.86      4.86 o
  -6   7   2       14.67       20.61      4.38 o
  -5   7   2       14.58        8.92     10.54 o
  -4   7   2       36.97       32.35      4.03 o
  -3   7   2       61.67       63.15      4.17 o
  -2   7   2        0.17       -4.42      8.15 o
  -1   7   2       10.09       12.54     11.47 o
   0   7   2        1.21        4.49     12.06 o
   1   7   2       19.41       18.42      3.38 o
   2   7   2        9.55       10.49      3.53 o
   3   7   2        2.70       10.14      3.34 o
   4   7   2       20.16       21.90      4.50 o
   5   7   2       41.01       50.48      6.95 o
  -4   8   2        1.32        0.81      3.74 o
  -3   8   2       11.51        9.11      3.87 o
  -2   8   2        0.30        0.97      3.61 o
  -1   8   2        3.69       -3.26      4.05 o
   0   8   2        3.93        7.06      3.50 o
   1   8   2       32.42       35.32      8.82 o
   2   8   2       10.62        9.52      3.80 o
   3   8   2        0.05        8.30      4.79 o
   4   8   2        9.79       11.18      5.94 o
 -10   1   3       30.91       21.15      4.47 o
  -9   1   3       66.72       72.51      6.91 o
  -8   1   3       65.48       69.51      3.75 o
  -7   1   3       70.31       66.91      3.70 o
  -6   1   3      316.93      344.27      6.83 o
  -5   1   3       25.56       30.10      2.31 o
  -4   1   3     2132.46     2219.56     45.10 o
  -3   1   3     2223.06     2405.64     78.61 o
  -2   1   3      414.93      455.31      8.43 o
  -1   1   3     3014.80     2974.48     27.44 o
   0   1   3      170.42      174.10      4.18 o
   1   1   3      417.01      381.36      7.96 o
   2   1   3      468.82      444.18      9.19 o
   3   1   3      326.49      325.19      7.03 o
   4   1   3      108.38       99.07      3.06 o
   5   1   3        6.95       13.39      2.84 o
   6   1   3      198.42      210.75      5.02 o
   7   1   3       27.55       33.15      3.50 o
   8   1   3       37.98       41.44      4.35 o
   9   1   3       25.95       15.70     12.74 o
 -10   2   3       10.52       -4.78      8.47 o
  -9   2   3        9.81        6.78      6.72 o
  -8   2   3        1.26       -2.08      4.02 o
  -7   2   3       17.25       24.93      3.29 o
  -6   2   3      413.72      436.34     31.83 o
  -5   2   3        1.37       -2.64      5.06 o
  -4   2   3       89.49       75.18      2.60 o
  -3   2   3     2528.63     2521.84     24.51 o
  -2   2   3      369.76      359.64      7.31 o
  -1   2   3    13194.32    13622.49    210.62 o
   0   2   3      617.50      630.24     12.56 o
   1   2   3     1693.00     1627.62     16.35 o
   2   2   3      781.93      821.89     16.36 o
   3   2   3       43.12       47.78      2.50 o
   4   2   3        0.94       -6.81      6.81 o
   5   2   3      338.09      346.32      7.14 o
   6   2   3       13.07       15.89      3.36 o
   7   2   3       80.52       71.40      4.23 o
   8   2   3        1.74       -0.14      8.94 o
   9   2   3       22.92       28.96      5.67 o
 -10   3   3        5.12       -5.08      8.23 o
  -9   3   3       12.29        2.01      8.50 o
  -8   3   3       97.68       96.31      5.79 o
  -7   3   3      148.28      145.81      4.69 o
  -6   3   3       24.79       23.06      3.06 o
  -5   3   3      272.01      291.63     11.67 o
  -4   3   3      797.00      764.70     23.93 o
  -3   3   3        4.38        5.55      2.02 o
  -2   3   3      520.51      554.43     11.24 o
  -1   3   3      218.60      198.77     11.08 o
   0   3   3       84.27       84.80      2.53 o
   1   3   3      138.54      142.99      3.10 o
   2   3   3      495.18      528.30     10.42 o
   3   3   3      534.08      549.45     24.04 o
   4   3   3      427.47      425.34      9.25 o
   5   3   3       47.69       49.06      3.54 o
   6   3   3      287.23      279.77      6.35 o
   7   3   3       27.69       31.12      3.74 o
   8   3   3       81.37       74.75     10.87 o
  -9   4   3        6.16        9.23      6.67 o
  -8   4   3      113.44      117.36      5.06 o
  -7   4   3      217.30      212.07      6.80 o
  -6   4   3      417.91      414.10     26.91 o
  -5   4   3       21.89       23.84      3.07 o
  -4   4   3       22.58       24.19      3.77 o
  -3   4   3        0.60        5.33      2.93 o
  -2   4   3      453.90      422.83      8.84 o
  -1   4   3      250.80      255.24     12.79 o
   0   4   3       37.89       45.49      5.22 o
   1   4   3        1.05       -8.32      8.68 o
   2   4   3      882.36      868.74     16.36 o
   3   4   3        7.92       11.23     12.37 o
   4   4   3       88.39       93.45      3.83 o
   5   4   3        0.03       -7.30      7.30 o
   6   4   3      443.19      439.92      9.10 o
   7   4   3      127.65      121.31      5.19 o
   8   4   3        0.00       -3.42      7.80 o
  -9   5   3        0.19       -9.31      9.31 o
  -8   5   3       17.60       21.17      4.15 o
  -7   5   3      280.40      296.71      6.73 o
  -6   5   3      303.69      306.28      6.33 o
  -5   5   3       18.96       17.73      3.41 o
  -4   5   3       26.10       27.67      4.73 o
  -3   5   3      133.78      157.54      8.31 o
  -2   5   3      587.85      553.44     16.70 o
  -1   5   3        0.21        2.75      3.42 o
   0   5   3        1.33       -3.70      7.33 o
   1   5   3        0.26       -1.07      3.46 o
   2   5   3       33.65       25.32      3.16 o
   3   5   3       34.45       32.03      3.34 o
   4   5   3      264.62      262.34      5.80 o
   5   5   3      126.87      121.10      8.26 o
   6   5   3      163.19      165.62      5.80 o
   7   5   3        1.06       -0.29      7.58 o
  -8   6   3       38.03       47.85     11.47 o
  -7   6   3       20.77       30.34      3.96 o
  -6   6   3        9.16       10.12      3.61 o
  -5   6   3        7.32        2.55      7.61 o
  -4   6   3        6.10        0.31      6.79 o
  -3   6   3      120.57      131.76      4.51 o
  -2   6   3      302.04      311.23      6.87 o
  -1   6   3       51.48       50.14      3.61 o
   0   6   3       21.21       26.33      3.14 o
   1   6   3        6.25       -3.20      6.88 o
   2   6   3       10.78       12.27      4.25 o
   3   6   3      125.45      133.92      4.50 o
   4   6   3        5.18        5.71      5.54 o
   5   6   3       54.87       54.01      5.70 o
   6   6   3        4.83       -1.02      5.18 o
  -6   7   3       34.67       26.05      4.22 o
  -5   7   3        0.59       -1.30      8.05 o
  -4   7   3       17.43       28.08      6.24 o
  -3   7   3        1.34       -0.99      7.02 o
  -2   7   3        6.40        1.75      3.17 o
  -1   7   3       45.12       57.68      3.90 o
   0   7   3       16.04       17.89      3.35 o
   1   7   3       32.11       36.39      3.44 o
   2   7   3        2.68        9.41      4.12 o
   3   7   3        4.33        8.92      3.42 o
   4   7   3        6.26        9.42      9.81 o
   5   7   3        1.79        5.56      8.11 o
  -4   8   3        3.19      -10.67     11.62 o
  -3   8   3        0.64        0.46      7.07 o
  -2   8   3        0.85       -0.50      7.68 o
  -1   8   3        1.03        6.63      3.52 o
   0   8   3        1.27        0.52      7.57 o
   1   8   3       11.11       14.27     12.20 o
   2   8   3       67.77       63.07      4.76 o
   3   8   3       16.32       14.65      5.84 o
 -10   0   4        4.02        8.92      3.78 o
  -9   0   4        8.80       -6.58      7.66 o
  -8   0   4      466.80      509.47     11.09 o
  -7   0   4      279.09      285.14      6.13 o
  -6   0   4     1021.39     1025.47     17.63 o
  -5   0   4     1568.63     1764.75     20.48 o
  -4   0   4      917.01     1016.56     14.08 o
  -3   0   4     4611.23     4731.83     25.81 o
  -2   0   4     6696.60     6249.07     38.19 o
  -1   0   4       49.77       52.80      2.05 o
   0   0   4     8203.87     7574.45     36.02 o
   1   0   4       38.50       30.20      2.21 o
   2   0   4      662.84      686.54     19.20 o
   3   0   4     2012.43     2126.64     21.65 o
   4   0   4       56.84       45.04      2.70 o
   5   0   4      835.87      833.10     17.09 o
   6   0   4      769.01      754.92     15.73 o
   7   0   4      146.51      138.11      8.34 o
   8   0   4      111.65      102.90      5.09 o
   9   0   4        2.21       -1.38      5.07 o
 -10   1   4        0.64       -9.61      9.61 o
  -9   1   4       18.87       19.27      3.47 o
  -8   1   4        7.54        2.97      7.55 o
  -7   1   4       20.63       21.96      3.24 o
  -6   1   4        6.93        9.94      2.49 o
  -5   1   4      856.85      926.00     20.21 o
  -4   1   4       93.87       92.07      2.66 o
  -3   1   4      552.04      560.06     10.15 o
  -2   1   4      918.55      893.11     19.80 o
  -1   1   4     1236.02     1113.50     11.70 o
   0   1   4     3389.30     3310.77     19.89 o
   1   1   4      749.80      728.93     10.85 o
   2   1   4       89.38       83.73      6.30 o
   3   1   4       25.79       28.21      2.44 o
   4   1   4      116.79      115.51      3.36 o
   5   1   4      744.94      745.98     14.36 o
   6   1   4      493.59      479.02      9.77 o
   7   1   4      105.34      108.22      4.53 o
   8   1   4        4.70        5.30      4.65 o
   9   1   4        1.54        3.24      8.15 o
 -10   2   4        3.04        6.91      6.57 o
  -9   2   4       74.07       79.89      4.62 o
  -8   2   4        3.88       -4.07      6.97 o
  -7   2   4       15.02       12.65      4.97 o
  -6   2   4      110.97      116.55      8.38 o
  -5   2   4        7.21        7.95      2.25 o
  -4   2   4       12.03        9.03      2.12 o
  -3   2   4       96.75      112.01      7.39 o
  -2   2   4     1450.76     1412.12     23.01 o
  -1   2   4       45.60       40.35      2.79 o
   0   2   4        0.02       -1.46      4.44 o
   1   2   4       16.60       16.20      2.04 o
   2   2   4        8.88        9.98      3.26 o
   3   2   4     1007.84      974.99     16.06 o
   4   2   4        0.25       -0.81      5.41 o
   5   2   4       22.07       25.72      3.17 o
   6   2   4      737.81      709.58     33.53 o
   7   2   4       61.64       52.68      3.95 o
   8   2   4        3.25        8.70      3.60 o
 -10   3   4        4.44        8.30      8.24 o
  -9   3   4       47.11       43.79      4.48 o
  -8   3   4       23.09       19.64      3.42 o
  -7   3   4       54.11       45.27      3.75 o
  -6   3   4      259.78      292.47      6.83 o
  -5   3   4      619.55      617.47     12.44 o
  -4   3   4       12.21        6.23      5.63 o
  -3   3   4      526.93      530.20     10.09 o
  -2   3   4      630.50      656.78     12.13 o
  -1   3   4      139.71      139.62      4.52 o
   0   3   4        1.08       -7.47      7.47 o
   1   3   4      220.06      218.39      4.61 o
   2   3   4      223.81      239.41      5.38 o
   3   3   4      236.70      259.13      5.34 o
   4   3   4      425.47      453.32     13.41 o
   5   3   4      290.78      284.52      6.17 o
   6   3   4      301.25      298.88      6.56 o
   7   3   4       20.63       11.42     14.73 o
   8   3   4       40.65       47.46      4.49 o
  -9   4   4       38.25       37.73      5.53 o
  -8   4   4        4.73       -0.81      4.69 o
  -7   4   4      370.13      372.57      7.38 o
  -6   4   4      160.69      155.65      4.68 o
  -5   4   4       45.41       45.48      4.36 o
  -4   4   4       12.45       13.51      2.76 o
  -3   4   4      441.63      459.19     12.45 o
  -2   4   4       28.08       28.55      2.56 o
  -1   4   4     2729.91     2611.55     44.52 o
   0   4   4      815.48      800.16     14.77 o
   1   4   4      877.34      879.45     15.86 o
   2   4   4      340.72      370.24      7.86 o
   3   4   4        5.29       -7.84      7.84 o
   4   4   4       15.53       13.99      3.26 o
   5   4   4        1.05       -7.37     10.04 o
   6   4   4        5.71        1.40     12.65 o
   7   4   4        0.74       -3.80      8.01 o
   8   4   4        1.73        6.99      4.12 o
  -9   5   4        7.07       11.98     12.59 o
  -8   5   4       34.51       31.14      4.07 o
  -7   5   4      199.00      190.08      7.10 o
  -6   5   4      177.84      181.32      5.10 o
  -5   5   4       22.76       23.25      3.34 o
  -4   5   4        8.94        8.07      2.97 o
  -3   5   4      121.97      112.55      5.06 o
  -2   5   4        9.34        9.55      6.55 o
  -1   5   4      130.01      126.56      3.98 o
   0   5   4       26.10       31.41      5.46 o
   1   5   4       10.78        7.37      3.74 o
   2   5   4       10.19        4.80      3.11 o
   3   5   4        8.61       10.68      3.27 o
   4   5   4       23.89       19.21      3.27 o
   5   5   4       11.67       12.12      5.88 o
   6   5   4       17.30       20.45     18.16 o
   7   5   4       12.23        5.53      8.64 o
  -8   6   4        0.00       -8.10      8.10 o
  -7   6   4       12.49        9.86      5.37 o
  -6   6   4        1.11        4.34      4.57 o
  -5   6   4        2.80       -0.64      6.99 o
  -4   6   4       12.06       11.80      6.27 o
  -3   6   4       25.14       22.40      4.53 o
  -2   6   4        0.97        1.36      8.10 o
  -1   6   4       81.13       87.29      4.38 o
   0   6   4        5.26        7.10     10.76 o
   1   6   4       54.11       58.96      7.68 o
   2   6   4        7.87        5.69      3.02 o
   3   6   4       23.30       23.68      6.64 o
   4   6   4        0.59        6.78      3.50 o
   5   6   4        1.35       -4.58     10.15 o
   6   6   4       14.08       18.36      4.19 o
  -6   7   4        0.63       -1.48      7.92 o
  -5   7   4        7.81        4.97      8.86 o
  -4   7   4       48.50       61.05      4.13 o
  -3   7   4        0.10       -4.45      4.45 o
  -2   7   4       29.52       26.91      3.71 o
  -1   7   4        7.53        9.10      4.30 o
   0   7   4       17.82       17.38      8.55 o
   1   7   4        0.16        1.11      4.27 o
   2   7   4       12.65       21.71      4.44 o
   3   7   4       11.35        1.70      4.86 o
   4   7   4       16.74       -3.74      8.86 o
   5   7   4        1.33       -2.61      8.39 o
  -4   8   4        1.02       -7.79     12.32 o
  -3   8   4        1.15       -0.07      7.80 o
  -2   8   4        9.63        4.26      5.31 o
  -1   8   4       24.71       28.07      4.01 o
   0   8   4       51.45       51.95      4.65 o
   1   8   4        9.52       15.67      3.66 o
   2   8   4       11.47        7.81      8.40 o
   3   8   4        3.84       -4.38      8.40 o
 -11   1   5        6.88        0.22     11.44 o
 -10   1   5        0.89        2.00      4.40 o
  -9   1   5        4.46        4.26      4.39 o
  -8   1   5       79.23       83.19      3.99 o
  -7   1   5       81.14       89.68      4.05 o
  -6   1   5      602.96      641.93     23.67 o
  -5   1   5        0.62        0.26      2.75 o
  -4   1   5     2278.07     2338.99     32.05 o
  -3   1   5       10.40       11.95      2.10 o
  -2   1   5     1275.63     1302.26     13.94 o
  -1   1   5      175.96      168.60      3.55 o
   0   1   5      279.56      249.86      5.09 o
   1   1   5      258.18      256.40      5.44 o
   2   1   5      640.23      638.90     34.57 o
   3   1   5       42.50       44.09      3.03 o
   4   1   5       96.37       96.06      3.49 o
   5   1   5       23.76       22.00      6.57 o
   6   1   5       23.41       10.66      6.13 o
   7   1   5       20.08       27.07      3.95 o
   8   1   5        5.54        5.88      8.21 o
 -10   2   5       55.35       53.99      6.58 o
  -9   2   5       11.96       15.36      7.28 o
  -8   2   5       57.36       53.46      3.79 o
  -7   2   5      559.54      577.84     12.17 o
  -6   2   5      202.25      195.94      8.22 o
  -5   2   5     1293.26     1326.50     50.40 o
  -4   2   5      307.35      343.68      7.20 o
  -3   2   5        0.60       -0.65      2.54 o
  -2   2   5      741.16      724.14     40.75 o
  -1   2   5       26.99       24.54      2.28 o
   0   2   5       87.35       87.22      2.59 o
   1   2   5      552.62      578.91     11.37 o
   2   2   5     1576.17     1611.52     19.67 o
   3   2   5       45.19       52.86      2.76 o
   4   2   5        4.88        8.77      2.72 o
   5   2   5       39.52       42.52     10.04 o
   6   2   5      581.16      569.85     13.27 o
   7   2   5        2.78       -3.23      7.68 o
   8   2   5        8.18        3.42      5.60 o
 -10   3   5       61.61       66.07      4.82 o
  -9   3   5        1.39       -2.02     12.54 o
  -8   3   5        2.24        3.54      3.93 o
  -7   3   5      830.49      801.05     16.39 o
  -6   3   5      338.82      333.73      7.21 o
  -5   3   5       94.19       91.13      9.44 o
  -4   3   5      119.90      136.77      5.37 o
  -3   3   5      726.54      759.88     14.01 o
  -2   3   5       17.56       19.01      2.16 o
  -1   3   5     1306.27     1227.17     44.30 o
   0   3   5      513.12      514.75      9.59 o
   1   3   5        0.05       -4.52      4.52 o
   2   3   5      201.85      201.59     11.35 o
   3   3   5       26.44       30.52      2.95 o
   4   3   5        4.90        5.85      2.94 o
   5   3   5      420.79      390.73     12.85 o
   6   3   5       31.75       29.34      3.68 o
   7   3   5        0.47       -1.49      7.34 o
   8   3   5        0.76       -5.18      5.18 o
  -9   4   5        5.52        0.79      7.84 o
  -8   4   5        9.45       12.23      4.87 o
  -7   4   5       23.83       13.46      9.13 o
  -6   4   5       49.21       51.58      4.33 o
  -5   4   5       39.07       42.10      3.27 o
  -4   4   5        0.32       -3.64      5.38 o
  -3   4   5       38.59       45.02      2.82 o
  -2   4   5     2889.07     2904.16     43.28 o
  -1   4   5     2446.68     2374.33     27.09 o
   0   4   5        1.05        0.34      2.96 o
   1   4   5       63.74       59.92      3.08 o
   2   4   5      113.43      109.86      3.71 o
   3   4   5       82.33       79.44      3.68 o
   4   4   5        5.18        0.93      4.39 o
   5   4   5        8.15        4.40      5.68 o
   6   4   5       80.40       84.04      5.62 o
   7   4   5       27.66       26.98      6.98 o
  -9   5   5        0.24       -6.71     11.38 o
  -8   5   5        5.37        3.15      9.41 o
  -7   5   5       24.91       20.28      3.83 o
  -6   5   5      130.68      127.00      4.86 o
  -5   5   5       39.14       34.60      3.80 o
  -4   5   5        1.19       -0.52      3.80 o
  -3   5   5       10.79       -2.87      7.21 o
  -2   5   5       84.74       92.64      3.75 o
  -1   5   5      190.66      199.30      8.59 o
   0   5   5        4.90        6.63      2.90 o
   1   5   5       53.91       49.10      3.52 o
   2   5   5        1.39       -4.13      6.22 o
   3   5   5       71.12       66.74      3.83 o
   4   5   5       70.63       79.82      4.02 o
   5   5   5       24.07       21.00      3.82 o
   6   5   5        0.33       -8.75      8.75 o
   7   5   5       76.08       65.69      5.05 o
  -8   6   5        7.83       11.81      4.75 o
  -7   6   5        0.26       -5.47     17.48 o
  -6   6   5        2.54        6.48      6.86 o
  -5   6   5       25.41       24.84      3.44 o
  -4   6   5        0.01       -0.49      4.21 o
  -3   6   5       42.27       41.65      5.67 o
  -2   6   5       84.49       81.05      4.00 o
  -1   6   5       38.23       38.83      4.66 o
   0   6   5        6.43        5.62      5.76 o
   1   6   5        1.14        0.36      3.89 o
   2   6   5      133.17      143.73      4.97 o
   3   6   5        0.01       -1.30      6.46 o
   4   6   5        5.71        3.25      5.91 o
   5   6   5        2.40       -8.40      8.40 o
   6   6   5       52.95       69.11      5.48 o
  -6   7   5        0.40       -2.01      8.30 o
  -5   7   5       11.36       14.96      4.35 o
  -4   7   5       41.57       45.07      4.16 o
  -3   7   5       42.61       43.56      4.15 o
  -2   7   5       16.51       10.63      4.59 o
  -1   7   5        0.00        0.62      6.70 o
   0   7   5       70.78       79.36      4.58 o
   1   7   5        6.51        5.01      3.48 o
   2   7   5        0.11       -5.74      7.49 o
   3   7   5        3.19        1.98      7.38 o
   4   7   5       15.06       15.24      4.05 o
  -4   8   5       31.35       27.34      4.43 o
  -3   8   5       52.14       50.68      5.09 o
  -2   8   5       27.32       29.54      3.97 o
  -1   8   5       67.05       81.14      4.65 o
   0   8   5       88.38       93.06      5.16 o
   1   8   5        0.16       -2.47      7.91 o
   2   8   5       54.23       63.40      5.68 o
 -11   0   6       23.61       33.99      8.57 o
 -10   0   6       22.32       18.74      5.49 o
  -9   0   6       87.46       81.26      4.35 o
  -8   0   6        0.52       -3.97      4.46 o
  -7   0   6       15.04        8.04      7.06 o
  -6   0   6        3.40        2.44      2.49 o
  -5   0   6      122.72      126.09      3.21 o
  -4   0   6        8.92       19.08      5.14 o
  -3   0   6     1779.08     1844.99     17.72 o
  -2   0   6      143.93      137.63      2.76 o
  -1   0   6     1795.15     1764.62     16.53 o
   0   0   6     1826.71     1824.61     17.28 o
   1   0   6      100.86       92.68      5.59 o
   2   0   6        0.02       -4.74      4.74 o
   3   0   6      557.51      513.33     10.85 o
   4   0   6       34.43       35.34      5.32 o
   5   0   6      302.23      306.40     10.62 o
   6   0   6      515.37      480.34     21.10 o
   7   0   6        6.58        9.51      5.79 o
   8   0   6        1.10       -3.11      8.05 o
 -11   1   6        7.00       -3.51     14.68 o
 -10   1   6       29.98       31.07      5.62 o
  -9   1   6       19.86       20.84      7.23 o
  -8   1   6        0.14       -3.84      6.98 o
  -7   1   6        1.47        1.62      3.63 o
  -6   1   6       99.14      104.36      3.60 o
  -5   1   6       73.64       76.17      3.35 o
  -4   1   6      210.29      226.13      4.93 o
  -3   1   6     1351.23     1384.87     15.94 o
  -2   1   6      686.01      644.28     10.92 o
  -1   1   6      117.56      110.00      2.68 o
   0   1   6      418.23      408.23     13.27 o
   1   1   6      268.95      308.85      6.39 o
   2   1   6       55.50       62.26      3.51 o
   3   1   6        0.40        6.26      5.59 o
   4   1   6       26.40       24.03      3.04 o
   5   1   6       66.35       80.36      4.01 o
   6   1   6        2.61        1.58      6.62 o
   7   1   6       32.61       26.34      4.05 o
   8   1   6       10.79       12.95      6.57 o
 -10   2   6        0.01        6.17      4.38 o
  -9   2   6       17.89       19.78      3.65 o
  -8   2   6      445.28      454.45     10.18 o
  -7   2   6      404.03      413.64      8.61 o
  -6   2   6        0.50       -6.07      6.07 o
  -5   2   6      119.98      120.27      3.37 o
  -4   2   6      154.78      169.84      3.69 o
  -3   2   6       48.55       49.52      3.51 o
  -2   2   6     2889.95     2853.17     32.00 o
  -1   2   6      630.46      624.63     20.85 o
   0   2   6      101.58       90.23      2.64 o
   1   2   6     1414.62     1549.02     49.90 o
   2   2   6       21.82       30.11      4.53 o
   3   2   6       93.24      101.16      3.58 o
   4   2   6      137.96      133.71      9.15 o
   5   2   6      268.02      258.13      7.92 o
   6   2   6       42.51       42.40      3.96 o
   7   2   6        0.62        0.39      5.70 o
   8   2   6        0.01        0.68      4.91 o
 -10   3   6       27.07       28.29      3.99 o
  -9   3   6       62.34       55.86      6.13 o
  -8   3   6      174.32      179.57      5.11 o
  -7   3   6      469.87      469.65     14.72 o
  -6   3   6      354.19      363.81      7.86 o
  -5   3   6      149.20      139.22      6.38 o
  -4   3   6        0.49       -5.40      5.40 o
  -3   3   6        5.73       -1.11      4.94 o
  -2   3   6     1246.99     1268.87     17.27 o
  -1   3   6     2611.30     2557.79     24.23 o
   0   3   6      147.90      153.26      5.90 o
   1   3   6       31.58       20.23      2.37 o
   2   3   6       27.86       37.17      3.66 o
   3   3   6      125.75      137.58      8.15 o
   4   3   6        4.25        3.27      3.88 o
   5   3   6        3.30       -1.46      6.57 o
   6   3   6        0.01        4.18      4.16 o
   7   3   6       12.68       11.40      3.68 o
 -10   4   6       15.18       23.14      4.56 o
  -9   4   6        8.54        5.62      5.12 o
  -8   4   6       51.10       46.95      6.22 o
  -7   4   6       37.33       38.13      3.59 o
  -6   4   6       14.73       19.43      3.27 o
  -5   4   6       37.70       44.39      3.28 o
  -4   4   6       87.82       92.48      3.60 o
  -3   4   6        1.81        0.38      5.72 o
  -2   4   6      263.96      254.19      7.02 o
  -1   4   6       91.76       91.32      3.36 o
   0   4   6        1.18        1.07      3.20 o
   1   4   6        6.99        8.67      2.75 o
   2   4   6       43.55       42.84      3.27 o
   3   4   6       90.28       86.60      9.41 o
   4   4   6       59.04       51.28      3.60 o
   5   4   6       17.88       14.32      3.35 o
   6   4   6       34.03       36.34      4.36 o
   7   4   6       19.47        4.94      8.76 o
  -9   5   6        0.08        1.74      4.74 o
  -8   5   6        7.65        3.20      4.74 o
  -7   5   6       19.71       12.96      9.55 o
  -6   5   6      154.74      153.78      7.89 o
  -5   5   6      195.45      192.98      5.62 o
  -4   5   6        3.69       -0.47      3.83 o
  -3   5   6        0.00       -0.14      3.72 o
  -2   5   6       52.92       48.04      3.47 o
  -1   5   6      127.83      136.42      4.16 o
   0   5   6        0.01       -1.86      3.70 o
   1   5   6       10.38        6.58      7.08 o
   2   5   6       24.52       22.54      3.82 o
   3   5   6       44.02       52.02      8.61 o
   4   5   6       10.08       12.55      3.21 o
   5   5   6       73.49       76.10      9.70 o
   6   5   6       17.55       14.27      3.84 o
  -8   6   6        6.05        5.37      7.47 o
  -7   6   6        3.28        0.19      7.82 o
  -6   6   6       16.89       17.69     11.72 o
  -5   6   6        9.30        3.48      3.41 o
  -4   6   6       57.62       55.29      3.78 o
  -3   6   6       18.67       22.59      5.62 o
  -2   6   6      139.80      140.31      4.51 o
  -1   6   6       40.03       39.25      3.49 o
   0   6   6        9.97       16.15      7.92 o
   1   6   6        0.10        0.55      6.37 o
   2   6   6       13.04       13.74      7.06 o
   3   6   6        0.29        0.12      8.51 o
   4   6   6       11.65       18.12      5.94 o
   5   6   6        0.03        4.60      4.58 o
  -6   7   6       30.77       33.43      4.66 o
  -5   7   6       61.87       64.67      4.68 o
  -4   7   6       32.89       34.36      4.01 o
  -3   7   6        0.09       -1.60      4.40 o
  -2   7   6       19.67       15.82      8.06 o
  -1   7   6       18.75       15.10     19.31 o
   0   7   6       23.40       19.03      3.94 o
   1   7   6        2.00       -0.15      4.42 o
   2   7   6        2.47        2.07      4.98 o
   3   7   6        8.72        9.08      7.78 o
   4   7   6        0.04       -8.21      8.21 o
  -4   8   6       36.57       40.56      6.88 o
  -3   8   6       10.98       18.87      3.97 o
  -2   8   6       13.83        6.08      5.09 o
  -1   8   6      106.01      103.30      5.35 o
   0   8   6       34.46       35.95      4.25 o
   1   8   6        3.70        6.65      3.71 o
   2   8   6        1.40        9.29      4.63 o
 -11   1   7       59.28       67.54      5.68 o
 -10   1   7        6.15        2.79      4.75 o
  -9   1   7       55.37       51.65      3.87 o
  -8   1   7      130.86      129.64      4.68 o
  -7   1   7      561.92      589.31     20.10 o
  -6   1   7       45.86       46.22      3.05 o
  -5   1   7      233.55      241.37     10.61 o
  -4   1   7      267.79      302.45      8.10 o
  -3   1   7      237.94      239.98      4.94 o
  -2   1   7      136.14      137.74      5.96 o
  -1   1   7      320.66      296.38      6.36 o
   0   1   7       98.98      104.15      2.69 o
   1   1   7      525.18      544.15     20.19 o
   2   1   7        3.00        0.01      2.82 o
   3   1   7      220.97      233.56      5.36 o
   4   1   7      481.55      502.85     11.29 o
   5   1   7      836.12      842.80     16.81 o
   6   1   7       18.31       18.37      3.52 o
   7   1   7       17.59       22.75      3.95 o
   8   1   7       21.16       12.26      4.30 o
 -10   2   7        0.63        2.10      9.27 o
  -9   2   7       74.81       80.28      8.03 o
  -8   2   7        0.48        1.57      6.13 o
  -7   2   7       90.65       91.09      4.49 o
  -6   2   7        0.80       -1.15      6.05 o
  -5   2   7       15.38       16.85      2.62 o
  -4   2   7      153.82      181.09      5.47 o
  -3   2   7      988.77     1077.38     16.61 o
  -2   2   7      152.96      167.37      5.45 o
  -1   2   7      107.37       98.88      2.87 o
   0   2   7      499.22      539.25     26.57 o
   1   2   7      213.33      231.00      5.56 o
   2   2   7      474.21      485.72     10.97 o
   3   2   7       70.07       65.10      3.52 o
   4   2   7       38.77       40.00      3.35 o
   5   2   7        1.08        5.44      3.82 o
   6   2   7        2.73        6.03      4.40 o
   7   2   7        2.94        0.08      7.68 o
 -10   3   7        0.67        5.13      4.71 o
  -9   3   7        0.05       -0.76      4.50 o
  -8   3   7       45.11       41.61      3.67 o
  -7   3   7      127.61      116.48      5.92 o
  -6   3   7       89.55       89.38      3.94 o
  -5   3   7       13.99       17.76      2.81 o
  -4   3   7      509.15      507.06     28.02 o
  -3   3   7       73.13       79.98      3.60 o
  -2   3   7      461.08      443.64      9.76 o
  -1   3   7      248.05      255.59      5.23 o
   0   3   7      438.92      442.97      9.20 o
   1   3   7        8.66        6.90      5.43 o
   2   3   7        0.25       -6.02      6.02 o
   3   3   7        6.27        5.14      4.14 o
   4   3   7       11.33       10.83      3.22 o
   5   3   7       20.88       18.24      3.31 o
   6   3   7        0.43        2.20      3.51 o
   7   3   7        0.15        0.49      7.54 o
 -10   4   7       28.19       40.09     10.29 o
  -9   4   7        3.27        8.30     13.29 o
  -8   4   7        1.01       -1.92      7.02 o
  -7   4   7        0.01       -1.61      6.54 o
  -6   4   7      130.86      129.75      4.47 o
  -5   4   7      507.04      496.17     15.29 o
  -4   4   7        1.27        1.10      3.15 o
  -3   4   7       57.36       57.88      3.20 o
  -2   4   7       90.75       82.20      3.49 o
  -1   4   7      118.48      115.15      8.59 o
   0   4   7      207.09      206.64      7.28 o
   1   4   7      141.82      136.95      4.05 o
   2   4   7      715.12      698.12     14.59 o
   3   4   7        0.53        2.77      4.76 o
   4   4   7       33.12       38.28      3.48 o
   5   4   7        1.39        3.43      4.25 o
   6   4   7       54.68       51.86      6.80 o
   7   4   7        1.23        8.13      3.73 o
  -9   5   7        6.39        5.53      3.87 o
  -8   5   7       28.05       26.92      6.77 o
  -7   5   7       58.75       61.41      4.55 o
  -6   5   7       34.50       36.99      3.44 o
  -5   5   7        4.33       -1.94      6.61 o
  -4   5   7        2.43       -4.26      6.80 o
  -3   5   7       67.19       66.20      3.84 o
  -2   5   7      255.37      258.55      5.90 o
  -1   5   7       82.87       79.18      3.86 o
   0   5   7       56.78       59.33      3.99 o
   1   5   7        3.50        6.49      3.04 o
   2   5   7      100.35       97.73      4.24 o
   3   5   7       33.97       38.36      5.77 o
   4   5   7        2.56        6.86      3.41 o
   5   5   7       10.81       -0.69      8.05 o
   6   5   7        0.02      -11.27     11.27 o
  -8   6   7        3.83       -2.78      8.64 o
  -7   6   7       40.83       46.41      4.18 o
  -6   6   7        3.42       -4.67      7.91 o
  -5   6   7       48.57       48.87      4.03 o
  -4   6   7       13.86       15.57      7.23 o
  -3   6   7       56.24       56.16      3.91 o
  -2   6   7      841.66      817.92     22.32 o
  -1   6   7      977.72     1030.06     21.60 o
   0   6   7        4.21        4.53      3.06 o
   1   6   7      227.64      224.18      8.04 o
   2   6   7      103.33      108.04      4.83 o
   3   6   7       40.86       33.42      4.18 o
   4   6   7       12.42       13.64      7.03 o
   5   6   7        4.46        4.31      5.26 o
  -6   7   7       50.06       48.74      4.50 o
  -5   7   7       15.49        7.59      7.26 o
  -4   7   7        2.42       -3.44      6.75 o
  -3   7   7        1.31        0.00      7.30 o
  -2   7   7       10.25       12.22      3.57 o
  -1   7   7        1.65        0.32      6.77 o
   0   7   7       23.58       29.35      3.93 o
   1   7   7        4.14       -0.53     11.81 o
   2   7   7        1.87       -0.66      4.72 o
   3   7   7       66.00       65.30      4.62 o
  -4   8   7       34.87       39.49      4.63 o
  -3   8   7        7.17        0.69      5.20 o
  -2   8   7        0.07        1.03      6.97 o
  -1   8   7        1.51        1.58      3.66 o
   0   8   7        0.00       -8.33      8.33 o
   1   8   7        3.34        6.12      5.02 o
 -11   0   8       20.43       34.17      4.50 o
 -10   0   8        2.03       11.02      6.11 o
  -9   0   8       55.91       52.04      6.19 o
  -8   0   8     1564.50     1561.36     25.81 o
  -7   0   8      691.77      708.52     14.67 o
  -6   0   8      127.80      120.89      3.80 o
  -5   0   8      194.48      214.18      4.39 o
  -4   0   8      412.77      422.69     17.40 o
  -3   0   8     1422.94     1494.62     17.71 o
  -2   0   8      944.96      884.90     13.61 o
  -1   0   8     1381.66     1270.27     16.16 o
   0   0   8     2474.89     2625.28     23.74 o
   1   0   8     2331.39     2450.64     26.71 o
   2   0   8       94.82       89.66      3.23 o
   3   0   8        7.94        6.12      3.65 o
   4   0   8      902.73      911.97     16.70 o
   5   0   8     1059.96     1000.77     27.96 o
   6   0   8        4.74        0.46      7.28 o
   7   0   8       14.42       15.59      3.67 o
 -11   1   8       20.30       21.65     11.67 o
 -10   1   8       26.98       23.03      4.10 o
  -9   1   8       31.04       30.08      3.75 o
  -8   1   8      515.19      532.17     11.42 o
  -7   1   8      250.46      245.90      5.90 o
  -6   1   8        4.26        2.49      4.75 o
  -5   1   8       47.57       38.42      2.75 o
  -4   1   8      305.72      331.04     16.66 o
  -3   1   8     1319.72     1337.98     71.24 o
  -2   1   8      131.59      157.13      4.55 o
  -1   1   8       43.52       47.94      2.31 o
   0   1   8      142.66      148.15      3.17 o
   1   1   8      563.54      575.41     10.84 o
   2   1   8       22.60       20.24      2.84 o
   3   1   8      103.98      108.98      3.91 o
   4   1   8      124.24      115.37      5.87 o
   5   1   8       30.68       29.04      3.50 o
   6   1   8        0.76       -9.00     12.42 o
   7   1   8        1.02       -0.42      7.87 o
 -10   2   8        0.38       -0.48      4.34 o
  -9   2   8       22.39       22.72      7.22 o
  -8   2   8      101.93      101.92      4.35 o
  -7   2   8       12.70       10.88      5.25 o
  -6   2   8        0.56       -6.17      6.17 o
  -5   2   8        0.56       -5.90      5.90 o
  -4   2   8      197.56      209.19      4.39 o
  -3   2   8       20.97       14.73      2.28 o
  -2   2   8       50.38       47.11      6.50 o
  -1   2   8        6.41        8.49      2.19 o
   0   2   8      514.46      494.56     10.35 o
   1   2   8       55.73       61.15      2.88 o
   2   2   8       53.83       53.81      4.77 o
   3   2   8       86.58       84.78      3.83 o
   4   2   8      294.76      279.38      9.23 o
   5   2   8        1.38       -3.82      7.37 o
   6   2   8       24.85        6.75     14.79 o
   7   2   8        0.00       -5.35      7.72 o
 -10   3   8       43.09       52.20      8.18 o
  -9   3   8        0.00       -5.02      9.51 o
  -8   3   8        0.01       -3.74      6.10 o
  -7   3   8       24.29       20.33      3.38 o
  -6   3   8       50.93       53.52      3.72 o
  -5   3   8        9.14        2.34      5.66 o
  -4   3   8       14.53       14.14      2.62 o
  -3   3   8       13.96       15.09      2.57 o
  -2   3   8      711.33      726.63     17.97 o
  -1   3   8        2.79       -3.33      5.26 o
   0   3   8        2.11        8.22      5.59 o
   1   3   8      213.43      207.28      4.42 o
   2   3   8       79.48       82.90      3.66 o
   3   3   8        5.15       -5.82      6.84 o
   4   3   8       82.36       83.40      4.02 o
   5   3   8        0.49       -5.34      7.00 o
   6   3   8       24.54       23.04      4.06 o
   7   3   8        8.30        7.13      4.24 o
 -10   4   8        3.97       -2.55      4.91 o
  -9   4   8       22.42       23.44      3.84 o
  -8   4   8       11.75       14.08      6.66 o
  -7   4   8       27.53       32.16      5.20 o
  -6   4   8        7.04        8.90      3.82 o
  -5   4   8       44.32       43.42      3.41 o
  -4   4   8        0.49       -4.43      6.46 o
  -3   4   8        1.73        4.07      3.33 o
  -2   4   8      254.43      239.38      5.02 o
  -1   4   8       47.25       43.36      3.13 o
   0   4   8       36.54       36.90      3.09 o
   1   4   8        0.00       -1.89      6.19 o
   2   4   8       26.77       28.68      4.61 o
   3   4   8       32.89       23.37      5.45 o
   4   4   8      130.52      125.67      4.73 o
   5   4   8        0.44       -4.46      4.46 o
   6   4   8        7.52        4.07      4.60 o
  -9   5   8        0.42        9.59      3.59 o
  -8   5   8        4.38        3.71      4.58 o
  -7   5   8        6.16        8.83      4.56 o
  -6   5   8      278.04      273.91      6.08 o
  -5   5   8      120.49      105.59      8.17 o
  -4   5   8        0.17        8.18      3.70 o
  -3   5   8       37.69       37.55      3.41 o
  -2   5   8      658.56      664.30     14.63 o
  -1   5   8      951.24      944.84     19.55 o
   0   5   8      187.16      177.70      4.96 o
   1   5   8        4.61       -1.51      7.22 o
   2   5   8       30.69       34.25      3.48 o
   3   5   8        0.02       -1.21      3.90 o
   4   5   8        0.48        1.82      3.48 o
   5   5   8       24.76       29.04      4.08 o
  -8   6   8        0.00       -1.70      7.55 o
  -7   6   8        0.16       -4.64      7.28 o
  -6   6   8        7.33       11.11      3.68 o
  -5   6   8       13.54        8.11      6.55 o
  -4   6   8        9.11       10.16      3.23 o
  -3   6   8       93.06       85.63      4.38 o
  -2   6   8       24.69        9.27     12.46 o
  -1   6   8       89.86       91.04      6.30 o
   0   6   8       44.62       50.11      3.75 o
   1   6   8       28.90       30.22      3.52 o
   2   6   8        5.33        0.44      3.74 o
   3   6   8        7.93       12.16      3.64 o
   4   6   8        2.53        0.91      6.07 o
  -6   7   8       35.93       28.01      4.35 o
  -5   7   8       58.79       63.42      4.65 o
  -4   7   8        0.02       -2.45      7.78 o
  -3   7   8       28.07       31.45      5.39 o
  -2   7   8      118.74      117.91      5.06 o
  -1   7   8      307.63      317.88      7.15 o
   0   7   8       62.19       64.81      6.50 o
   1   7   8        1.93       -7.88      7.88 o
   2   7   8        5.33        8.28      3.74 o
   3   7   8        0.30        3.02      6.16 o
  -4   8   8        1.57        1.96      7.74 o
  -3   8   8        6.42       11.43      5.29 o
  -2   8   8       52.12       48.80      6.15 o
  -1   8   8       52.72       43.25      9.84 o
   0   8   8        0.36        2.46      3.75 o
 -11   1   9       44.91       37.44      4.60 o
 -10   1   9       26.72       19.13      3.84 o
  -9   1   9       82.72       69.84      4.30 o
  -8   1   9      183.28      186.08     17.05 o
  -7   1   9      118.18      112.99      4.25 o
  -6   1   9      134.00      128.45      8.91 o
  -5   1   9       79.88       81.35      4.33 o
  -4   1   9      619.70      584.69     11.12 o
  -3   1   9      204.59      221.16      4.59 o
  -2   1   9      434.83      426.13      9.15 o
  -1   1   9        6.26       11.70      2.90 o
   0   1   9      932.23      989.94     28.02 o
   1   1   9      817.99      869.55     16.15 o
   2   1   9        2.88       -0.55      3.46 o
   3   1   9        1.92        5.11      3.79 o
   4   1   9       82.11       74.42      4.13 o
   5   1   9        0.92        1.48      8.19 o
   6   1   9        4.47        3.05      3.54 o
   7   1   9       14.53       24.20     15.69 o
 -10   2   9        0.12        5.28      3.69 o
  -9   2   9        5.14        4.26      3.50 o
  -8   2   9      135.28      136.99      4.59 o
  -7   2   9       20.68       24.72      3.31 o
  -6   2   9       54.65       54.52      4.69 o
  -5   2   9       42.66       51.20      3.14 o
  -4   2   9      190.64      183.59      4.14 o
  -3   2   9       51.60       53.49      2.64 o
  -2   2   9        1.26       -0.06      2.76 o
  -1   2   9       38.14       38.63      2.62 o
   0   2   9      232.51      241.94      5.25 o
   1   2   9      263.94      284.54      6.18 o
   2   2   9       85.25       80.12      3.64 o
   3   2   9        8.30        7.77      3.08 o
   4   2   9      383.77      382.74      7.90 o
   5   2   9      111.30      100.14      4.74 o
   6   2   9       12.85        4.21      5.13 o
   7   2   9       12.43       16.47      3.98 o
 -10   3   9        0.42       -0.25      4.87 o
  -9   3   9       42.36       41.10      8.57 o
  -8   3   9       24.68       20.03      3.45 o
  -7   3   9       67.10       68.25      4.67 o
  -6   3   9        1.17        5.76      3.71 o
  -5   3   9        2.13        3.10      9.41 o
  -4   3   9        3.35        2.19      3.53 o
  -3   3   9        1.23       -2.85      5.68 o
  -2   3   9       74.42       79.51      3.34 o
  -1   3   9        5.46        4.51      2.57 o
   0   3   9       29.00       26.58      2.87 o
   1   3   9        6.12        8.47      7.54 o
   2   3   9       14.30       12.48      3.08 o
   3   3   9        1.80        0.14      6.91 o
   4   3   9       80.80       81.70      4.31 o
   5   3   9       77.02       82.84      4.68 o
   6   3   9        4.80        4.45      3.73 o
 -10   4   9       30.02       33.01      4.81 o
  -9   4   9       17.40       19.47      6.24 o
  -8   4   9        0.27       -4.22      8.83 o
  -7   4   9       76.06       76.35      4.07 o
  -6   4   9        5.09        2.28      6.75 o
  -5   4   9      322.56      311.00      6.77 o
  -4   4   9       13.43       11.95      8.15 o
  -3   4   9        1.51        0.16      5.03 o
  -2   4   9      125.23      128.53      4.05 o
  -1   4   9      295.19      288.75      8.20 o
   0   4   9        5.38        8.89      3.69 o
   1   4   9      283.21      282.53      5.78 o
   2   4   9       64.69       62.52      3.80 o
   3   4   9        5.90       -3.05      6.22 o
   4   4   9        6.84        3.24     11.70 o
   5   4   9        0.09        3.12      4.44 o
   6   4   9        1.49       -5.04      5.04 o
  -9   5   9        9.87       14.63      3.99 o
  -8   5   9       18.66       22.21     11.07 o
  -7   5   9        0.39        2.46      4.53 o
  -6   5   9        9.18        0.37      8.58 o
  -5   5   9        0.49       -0.03      6.61 o
  -4   5   9        3.01       -0.76      3.94 o
  -3   5   9        0.13        4.39      3.78 o
  -2   5   9       58.34       56.87      4.81 o
  -1   5   9      258.78      247.03      5.51 o
   0   5   9        9.21       10.01     11.17 o
   1   5   9        0.09       -6.78      6.78 o
   2   5   9        0.27       -0.12      6.50 o
   3   5   9       86.37       71.10      4.63 o
   4   5   9       26.61       29.12      4.00 o
   5   5   9        4.29       -4.51      7.62 o
  -8   6   9        4.85        0.91      9.14 o
  -7   6   9        0.55        7.35      4.52 o
  -6   6   9      136.81      128.68      6.74 o
  -5   6   9      299.17      285.38      6.61 o
  -4   6   9       10.61       13.25      3.19 o
  -3   6   9        8.81        6.54      3.24 o
  -2   6   9       49.59       49.44      3.88 o
  -1   6   9       39.69       38.35      3.62 o
   0   6   9        4.33        4.64      4.17 o
   1   6   9       76.96       83.37      4.97 o
   2   6   9      172.22      175.46      5.94 o
   3   6   9       29.29       28.41     15.61 o
   4   6   9       14.39        4.55      9.20 o
  -6   7   9        8.09        3.60      8.10 o
  -5   7   9        2.71       -3.99     12.39 o
  -4   7   9        0.08        3.68      3.48 o
  -3   7   9        0.25       -2.07      4.83 o
  -2   7   9      107.42      105.33      5.79 o
  -1   7   9      130.27      115.27      5.29 o
   0   7   9       27.93       23.21      4.02 o
   1   7   9        5.84        7.78      6.74 o
   2   7   9       73.61       73.17      5.06 o
  -3   8   9       78.67       80.08      5.11 o
  -2   8   9       32.58       25.25      4.64 o
  -1   8   9        0.05       -8.34      8.34 o
 -11   0  10       25.12       28.05      4.44 o
 -10   0  10        8.27       16.02      3.88 o
  -9   0  10        2.22        2.25      7.03 o
  -8   0  10       89.43       94.30      4.26 o
  -7   0  10      164.14      168.65      4.84 o
  -6   0  10        6.70        0.79      4.04 o
  -5   0  10       92.09      107.12      3.56 o
  -4   0  10     2305.62     2471.82     57.78 o
  -3   0  10       17.84       23.32      2.46 o
  -2   0  10       30.77       39.25      4.66 o
  -1   0  10       41.55       30.40      2.49 o
   0   0  10        0.52       -5.17      5.17 o
   1   0  10      304.88      328.52      8.82 o
   2   0  10      549.47      552.97     11.38 o
   3   0  10       34.11       34.24      3.53 o
   4   0  10     1153.77     1150.67     23.39 o
   5   0  10        0.00        0.95      8.83 o
   6   0  10        1.77       -0.16      4.86 o
 -11   1  10        0.04       -8.17      8.17 o
 -10   1  10        6.52       -0.32      5.22 o
  -9   1  10       21.14       17.55      3.76 o
  -8   1  10      912.04      915.03     24.61 o
  -7   1  10       81.19       72.79      3.95 o
  -6   1  10      249.79      249.99      5.30 o
  -5   1  10       56.76       57.12      3.21 o
  -4   1  10      133.50      138.33      3.53 o
  -3   1  10      404.48      422.66     11.13 o
  -2   1  10      196.19      207.49      4.45 o
  -1   1  10       52.06       59.24      2.77 o
   0   1  10       28.85       34.89      2.75 o
   1   1  10        0.12        3.32      2.96 o
   2   1  10        0.17       -0.68      4.72 o
   3   1  10        3.35       -6.19      6.83 o
   4   1  10      180.74      178.73      5.13 o
   5   1  10      120.04      117.25      5.04 o
   6   1  10        0.77        5.57      4.54 o
 -10   2  10        0.55       -1.08      7.51 o
  -9   2  10       81.26       91.17     10.85 o
  -8   2  10      126.45      134.29      6.46 o
  -7   2  10      139.29      140.07      4.55 o
  -6   2  10      159.90      151.47      6.16 o
  -5   2  10       14.87       18.52      3.07 o
  -4   2  10      109.00      114.12      3.81 o
  -3   2  10      167.32      166.60      5.22 o
  -2   2  10      252.12      238.20      5.05 o
  -1   2  10        6.14        8.50      7.92 o
   0   2  10      232.91      236.12      4.92 o
   1   2  10      112.22      124.26      4.06 o
   2   2  10        0.03        5.49      3.86 o
   3   2  10       98.34       92.77      5.37 o
   4   2  10      626.02      657.22     13.79 o
   5   2  10      141.89      145.26     10.25 o
   6   2  10        0.11        5.04      3.64 o
 -10   3  10        1.55       -7.59      8.42 o
  -9   3  10        5.47        6.59      3.47 o
  -8   3  10       44.81       44.92      3.62 o
  -7   3  10       14.31       10.21      3.30 o
  -6   3  10      334.24      336.86      8.90 o
  -5   3  10        2.27        0.72      4.02 o
  -4   3  10      184.84      177.76      4.41 o
  -3   3  10        1.48       -4.66      6.36 o
  -2   3  10      110.08      106.93      3.82 o
  -1   3  10      669.59      675.63     13.54 o
   0   3  10      276.70      281.56      6.14 o
   1   3  10        2.70        4.80      3.71 o
   2   3  10       33.73       33.82      3.53 o
   3   3  10        1.66       -0.59      3.74 o
   4   3  10        8.11        5.62      5.62 o
   5   3  10       54.86       52.25      4.70 o
   6   3  10        8.39       13.87      4.12 o
  -9   4  10       14.85       34.73      5.62 o
  -8   4  10        9.09        3.95      3.83 o
  -7   4  10       21.93       25.46      3.49 o
  -6   4  10       12.79       13.11      3.25 o
  -5   4  10       29.45       28.18      3.38 o
  -4   4  10       33.50       34.52      3.49 o
  -3   4  10        1.94        6.44      3.78 o
  -2   4  10      448.30      448.59      9.45 o
  -1   4  10      131.50      139.53      4.43 o
   0   4  10      134.43      128.74      4.43 o
   1   4  10       17.64       18.70      3.27 o
   2   4  10        3.65        4.23      3.95 o
   3   4  10        2.34      -10.10     15.72 o
   4   4  10        3.46        2.33      4.59 o
   5   4  10        0.18        3.47      4.86 o
  -9   5  10        0.55       -5.11      8.22 o
  -8   5  10        0.10       -2.57      7.87 o
  -7   5  10       12.44        8.81      8.04 o
  -6   5  10        7.84        1.03      7.37 o
  -5   5  10       18.24       24.28      3.19 o
  -4   5  10        1.28       -0.15      6.65 o
  -3   5  10       45.60       50.29      3.49 o
  -2   5  10      239.39      231.72      6.54 o
  -1   5  10      181.59      182.55      5.00 o
   0   5  10       45.14       44.71      5.29 o
   1   5  10        0.49        1.39      5.34 o
   2   5  10      104.87       97.26      4.88 o
   3   5  10        9.38        3.94     15.95 o
   4   5  10        4.22        3.60      3.75 o
  -7   6  10       26.52       33.55      4.10 o
  -6   6  10        6.76       11.12      3.67 o
  -5   6  10       60.60       61.57      4.45 o
  -4   6  10       14.10       18.58      3.66 o
  -3   6  10       76.64       85.45      4.63 o
  -2   6  10        1.32        0.41      4.06 o
  -1   6  10        8.93        2.21      6.91 o
   0   6  10        0.20       -3.09      6.87 o
   1   6  10        0.97       -4.54      4.54 o
   2   6  10        1.09        1.66      7.04 o
   3   6  10        5.17        1.24      4.85 o
  -6   7  10        0.36        2.45      7.19 o
  -5   7  10        5.13        2.63      8.37 o
  -4   7  10        6.35        4.77      3.87 o
  -3   7  10       71.89       65.99     12.19 o
  -2   7  10      204.48      200.95      6.32 o
  -1   7  10       24.41       18.00      3.85 o
   0   7  10        1.47       -3.47      7.61 o
   1   7  10        1.38       -0.92      6.83 o
 -11   1  11        5.28       -5.76      8.23 o
 -10   1  11        2.39       -2.41      7.94 o
  -9   1  11      385.90      373.02      7.81 o
  -8   1  11      784.51      758.81     15.25 o
  -7   1  11        0.64        7.26      3.28 o
  -6   1  11      228.92      229.75      9.44 o
  -5   1  11       41.68       27.18      3.11 o
  -4   1  11      105.42      116.93      7.34 o
  -3   1  11      960.97      977.44     17.40 o
  -2   1  11      110.90      113.72      3.57 o
  -1   1  11      123.92      123.96      3.73 o
   0   1  11      314.31      326.72      8.42 o
   1   1  11      169.30      174.55      4.41 o
   2   1  11        8.75        9.08      3.08 o
   3   1  11       18.71       20.88      3.32 o
   4   1  11       32.49       35.66      3.80 o
   5   1  11       22.94       24.06      4.09 o
   6   1  11        0.02        4.36      6.36 o
 -10   2  11       26.04       18.84      4.36 o
  -9   2  11        8.52       -3.58      7.92 o
  -8   2  11      170.46      165.36      5.16 o
  -7   2  11      288.97      274.81      5.84 o
  -6   2  11      339.96      318.44      6.94 o
  -5   2  11      233.00      226.10      5.79 o
  -4   2  11      462.82      461.10     17.75 o
  -3   2  11        0.04       -6.24      6.24 o
  -2   2  11      446.89      452.55     12.65 o
  -1   2  11        0.23        7.53      3.40 o
   0   2  11      556.86      563.99     12.04 o
   1   2  11       90.77       95.72      4.14 o
   2   2  11       27.91       36.40      3.40 o
   3   2  11        4.51        1.40      4.16 o
   4   2  11        3.65       -0.24      6.95 o
   5   2  11       33.05       37.29      7.20 o
   6   2  11        1.60       -6.15      8.63 o
 -10   3  11      117.15      125.61      5.66 o
  -9   3  11        0.54       -6.39      7.64 o
  -8   3  11        5.57        1.83      5.37 o
  -7   3  11       98.70       88.75      4.27 o
  -6   3  11        2.58        3.00      3.18 o
  -5   3  11        3.81       -2.65      3.16 o
  -4   3  11       68.88       77.57      6.89 o
  -3   3  11       64.68       55.72      6.58 o
  -2   3  11       41.88       41.84      3.42 o
  -1   3  11       32.98       35.56      3.26 o
   0   3  11      226.50      227.24      5.11 o
   1   3  11      171.10      167.49      4.66 o
   2   3  11       58.23       48.72      6.08 o
   3   3  11       44.21       38.78      3.62 o
   4   3  11       40.20       41.32      4.07 o
   5   3  11        1.11       -1.02      4.76 o
  -9   4  11        2.70        6.16      4.71 o
  -8   4  11        0.56       -2.48      7.44 o
  -7   4  11       24.14       26.48      3.96 o
  -6   4  11      128.31      120.94      4.52 o
  -5   4  11      135.43      125.83      5.62 o
  -4   4  11       42.79       44.36      3.51 o
  -3   4  11       19.64       15.23      3.26 o
  -2   4  11      194.36      181.90      4.92 o
  -1   4  11       48.80       45.51      3.65 o
   0   4  11       44.87       45.25      3.69 o
   1   4  11      133.86      138.93      4.75 o
   2   4  11       55.60       52.21      8.35 o
   3   4  11       14.85        0.54     10.88 o
   4   4  11      128.59      126.87      5.51 o
   5   4  11        5.60        8.95     10.32 o
  -8   5  11       21.29       20.81      4.27 o
  -7   5  11        0.94        0.54      6.92 o
  -6   5  11       99.26       93.24      4.76 o
  -5   5  11       10.38       16.51     20.36 o
  -4   5  11        5.56       -1.18      7.28 o
  -3   5  11        4.90        9.60      3.00 o
  -2   5  11      263.93      260.64      5.84 o
  -1   5  11      192.52      180.82      5.25 o
   0   5  11        4.39       -2.26      3.29 o
   1   5  11       31.91       36.88      5.20 o
   2   5  11       29.25       36.29      7.29 o
   3   5  11        1.11        0.94      4.66 o
   4   5  11       39.64       52.72     12.49 o
  -7   6  11        0.21       -7.22      7.86 o
  -6   6  11        1.83       -3.73      5.62 o
  -5   6  11        1.78       -0.33      4.74 o
  -4   6  11       24.82       26.88      5.91 o
  -3   6  11       13.64        8.54      3.65 o
  -2   6  11      129.37      137.23      5.31 o
  -1   6  11        4.18       -2.75      4.63 o
   0   6  11        0.04       -2.87      6.90 o
   1   6  11       14.55       25.05      3.78 o
   2   6  11        2.31        8.61      8.02 o
  -5   7  11        2.25       -5.32      8.96 o
  -4   7  11        8.58       10.89      3.88 o
  -3   7  11       15.05       13.66      3.99 o
  -2   7  11       47.77       37.59      5.68 o
  -1   7  11       55.28       52.64      4.82 o
   0   7  11        3.15       -0.64      7.44 o
   1   7  11        2.01       -5.04      8.55 o
 -11   0  12        0.65        5.96      4.04 o
 -10   0  12       12.45       17.18      5.98 o
  -9   0  12        0.07        0.28      8.43 o
  -8   0  12      279.40      277.17      7.94 o
  -7   0  12      966.01      944.83     17.82 o
  -6   0  12        1.26       -3.33      4.14 o
  -5   0  12        0.27        4.07      2.79 o
  -4   0  12       90.84       91.39      3.72 o
  -3   0  12      552.01      537.76     11.99 o
  -2   0  12      226.03      214.63      4.60 o
  -1   0  12       22.25       28.20      5.23 o
   0   0  12       73.41       71.27      3.59 o
   1   0  12       24.19       23.56      3.27 o
   2   0  12        0.02       -2.50      3.98 o
   3   0  12       49.88       51.61      3.77 o
   4   0  12       91.25       97.98      4.86 o
   5   0  12       15.67       19.99      4.87 o
 -10   1  12        7.91       13.10      3.72 o
  -9   1  12        8.44        3.26      8.05 o
  -8   1  12       76.80       83.47      4.80 o
  -7   1  12       35.36       33.04      3.67 o
  -6   1  12       19.20       17.32      3.41 o
  -5   1  12        3.17        6.28      3.67 o
  -4   1  12       38.36       28.48      3.71 o
  -3   1  12        0.60        4.85      4.83 o
  -2   1  12        1.41       -6.22      6.22 o
  -1   1  12       52.84       47.18      3.42 o
   0   1  12       23.39       31.09      8.21 o
   1   1  12       11.43       14.03      9.62 o
   2   1  12        0.23        2.66      6.40 o
   3   1  12        3.86        1.64      3.13 o
   4   1  12        8.44        4.62      4.51 o
   5   1  12        3.49        4.16      3.78 o
 -10   2  12       26.73       31.33      5.56 o
  -9   2  12        3.89        7.25      4.78 o
  -8   2  12        7.32       16.84      5.71 o
  -7   2  12       64.09       61.09      4.06 o
  -6   2  12       51.10       46.61      3.94 o
  -5   2  12      244.19      256.01     11.99 o
  -4   2  12      148.65      155.85      4.42 o
  -3   2  12        3.61        8.04      2.92 o
  -2   2  12      360.13      348.68     12.93 o
  -1   2  12        0.07      -10.69     13.41 o
   0   2  12       53.13       54.25      3.49 o
   1   2  12       21.15       16.09     10.99 o
   2   2  12       57.16       59.88      3.84 o
   3   2  12       65.88       73.34      4.27 o
   4   2  12      147.81      152.91     11.74 o
   5   2  12        0.23        6.83      4.35 o
 -10   3  12        1.03       -4.37      7.53 o
  -9   3  12        5.03        8.81      4.78 o
  -8   3  12      234.35      239.06      6.32 o
  -7   3  12        3.35        0.42     13.84 o
  -6   3  12      113.89      111.60      7.44 o
  -5   3  12        0.47        1.01      3.95 o
  -4   3  12       97.61       91.45      5.79 o
  -3   3  12        6.44       -6.01      6.76 o
  -2   3  12      408.61      388.88     12.17 o
  -1   3  12       10.27       10.61      4.76 o
   0   3  12        0.01        1.39      4.08 o
   1   3  12       21.43       22.91      3.88 o
   2   3  12      103.05       99.99      4.31 o
   3   3  12       34.83       35.23      3.94 o
   4   3  12       80.23       89.97      4.99 o
   5   3  12       17.86       15.39     13.66 o
  -9   4  12        3.37        2.06      4.82 o
  -8   4  12       53.41       56.56      4.83 o
  -7   4  12       15.16       16.90      3.49 o
  -6   4  12      362.53      321.86     11.62 o
  -5   4  12      137.91      131.87      6.78 o
  -4   4  12       57.86       55.14      3.81 o
  -3   4  12       80.65       81.17      4.09 o
  -2   4  12        0.91        1.92      3.02 o
  -1   4  12        4.48       -0.71      5.70 o
   0   4  12       53.49       49.51      3.71 o
   1   4  12       30.94       28.22      3.54 o
   2   4  12        3.06        0.00      8.01 o
   3   4  12       64.08       76.19      5.90 o
   4   4  12      118.04      132.15      5.76 o
  -8   5  12        5.02        7.60      4.60 o
  -7   5  12        7.04       -5.14      7.81 o
  -6   5  12        0.02        3.23      4.52 o
  -5   5  12        1.24       -4.35     10.03 o
  -4   5  12        2.28       -8.71      8.71 o
  -3   5  12        0.11       -1.08      7.66 o
  -2   5  12        0.48       -1.00      4.70 o
  -1   5  12        9.74       11.00      5.98 o
   0   5  12       21.77       17.12      5.42 o
   1   5  12        6.22       -8.57      8.57 o
   2   5  12       32.29       25.23      4.39 o
   3   5  12       16.33       20.77      3.79 o
  -7   6  12        3.32        1.67      8.11 o
  -6   6  12        0.29        4.64      7.47 o
  -5   6  12        1.00        4.89      4.65 o
  -4   6  12        0.10       -4.98      7.36 o
  -3   6  12        7.26        8.00      4.48 o
  -2   6  12       15.01       16.08      5.63 o
  -1   6  12        2.15       -1.89      4.72 o
   0   6  12        0.93      -10.71     10.71 o
   1   6  12        7.14        1.04      4.89 o
   2   6  12        0.16        2.20      4.80 o
  -5   7  12        9.21        0.49     10.24 o
  -4   7  12        0.53       -0.65     14.05 o
  -3   7  12        4.14       -2.90      4.99 o
  -2   7  12        1.66       -1.51      4.71 o
  -1   7  12        1.74        1.58      4.66 o
 -10   1  13       23.51       28.87      4.21 o
  -9   1  13        1.35        0.93      8.08 o
  -8   1  13       86.65       91.24      4.32 o
  -7   1  13       30.14       33.38      3.61 o
  -6   1  13      107.98      114.56      4.43 o
  -5   1  13       22.16       28.92      6.02 o
  -4   1  13       83.59       85.44      3.76 o
  -3   1  13      250.13      263.97     12.10 o
  -2   1  13      128.31      134.36      4.24 o
  -1   1  13       17.80       21.05      4.61 o
   0   1  13      235.84      223.00      5.19 o
   1   1  13      132.75      127.59      4.38 o
   2   1  13       72.97       63.37      5.62 o
   3   1  13        7.43       -5.34      7.76 o
   4   1  13       11.38        9.81      3.55 o
   5   1  13        4.98        1.07      5.11 o
 -10   2  13        4.47        7.30      6.75 o
  -9   2  13        8.13        7.62      8.58 o
  -8   2  13       16.27       16.01      3.69 o
  -7   2  13       26.43       34.63      4.04 o
  -6   2  13      110.83       97.73      4.37 o
  -5   2  13      176.94      184.94      5.04 o
  -4   2  13        7.06        2.86      4.10 o
  -3   2  13      114.18      116.93      4.31 o
  -2   2  13      412.05      412.51     11.11 o
  -1   2  13       34.15       36.88      3.64 o
   0   2  13      118.83      123.67      5.62 o
   1   2  13      134.75      142.62      5.90 o
   2   2  13        1.53        1.34     10.51 o
   3   2  13       51.26       52.63      4.45 o
   4   2  13        1.90        2.60      4.91 o
 -10   3  13       26.77       12.19      4.54 o
  -9   3  13      283.82      281.74      7.13 o
  -8   3  13       99.75       93.12      5.06 o
  -7   3  13        2.43        6.84      4.28 o
  -6   3  13        0.00       -3.70      6.45 o
  -5   3  13       43.53       52.66      3.50 o
  -4   3  13      191.16      178.93      4.94 o
  -3   3  13      269.94      255.62      9.66 o
  -2   3  13      426.48      434.55     17.81 o
  -1   3  13       24.26       28.02      3.32 o
   0   3  13      127.50      129.81      4.50 o
   1   3  13      175.38      156.50      5.22 o
   2   3  13        4.24        2.96      4.27 o
   3   3  13       56.48       60.23      4.37 o
   4   3  13       16.06       19.68      7.57 o
  -9   4  13       43.88       48.68      4.54 o
  -8   4  13       12.08        3.77      6.36 o
  -7   4  13       34.90       31.93      3.93 o
  -6   4  13        0.45       -1.98      6.73 o
  -5   4  13        0.32        3.91     10.27 o
  -4   4  13        0.04       -7.18      7.18 o
  -3   4  13       54.37       60.38      3.63 o
  -2   4  13      158.94      152.05      6.57 o
  -1   4  13        7.05        3.96      3.07 o
   0   4  13       25.57       24.79      5.53 o
   1   4  13        7.47       12.56      3.44 o
   2   4  13       39.52       28.40      4.05 o
   3   4  13       73.44       59.22      8.35 o
  -8   5  13       12.23        7.19      6.04 o
  -7   5  13        2.39        3.89      6.41 o
  -6   5  13        3.06        7.37      4.44 o
  -5   5  13       15.71       10.97      3.71 o
  -4   5  13        4.04        7.82      3.58 o
  -3   5  13       83.14       91.06      8.88 o
  -2   5  13       31.22       25.38      3.94 o
  -1   5  13      151.36      157.03      5.41 o
   0   5  13        3.17        7.00      4.49 o
   1   5  13        6.83        4.65     13.16 o
   2   5  13        0.19       -3.72      7.54 o
  -6   6  13        0.02       -0.33      4.75 o
  -5   6  13        0.58       -3.73      4.60 o
  -4   6  13        4.88        3.14      7.71 o
  -3   6  13        0.86       -5.02      7.73 o
  -2   6  13        1.88        7.59      3.57 o
  -1   6  13        0.25       -8.28      8.28 o
   0   6  13        4.21        3.57      4.77 o
   1   6  13        2.67       -0.36      7.57 o
 -10   0  14      104.09      119.17      5.55 o
  -9   0  14       25.81       25.56      3.99 o
  -8   0  14       69.95       71.50      4.57 o
  -7   0  14      325.52      324.44     10.67 o
  -6   0  14      223.26      219.81      5.44 o
  -5   0  14        4.17        0.59      4.14 o
  -4   0  14       41.09       35.08      3.41 o
  -3   0  14      251.26      250.23     12.88 o
  -2   0  14      572.21      588.05     12.42 o
  -1   0  14      715.99      669.15     14.19 o
   0   0  14      146.58      148.44      4.69 o
   1   0  14       88.29       90.04      4.34 o
   2   0  14       91.00       90.03      4.55 o
   3   0  14       20.02       21.24      3.72 o
   4   0  14       60.48       62.49      4.58 o
 -10   1  14       13.37       19.50      4.10 o
  -9   1  14       68.85       72.38      4.66 o
  -8   1  14      106.68      113.46      5.01 o
  -7   1  14       22.67       16.68      3.53 o
  -6   1  14        9.03       12.57      3.62 o
  -5   1  14        2.07       -0.15      4.10 o
  -4   1  14        0.73        1.40      6.85 o
  -3   1  14      106.91       91.27      5.05 o
  -2   1  14        3.86        2.46      3.90 o
  -1   1  14       58.15       61.01      3.85 o
   0   1  14       31.87       31.48      3.48 o
   1   1  14       35.87       25.34      3.56 o
   2   1  14       76.80       81.24      4.49 o
   3   1  14        4.63        5.42      3.51 o
   4   1  14        0.00        6.69      3.60 o
 -10   2  14       51.48       58.77      4.98 o
  -9   2  14        4.94        3.97     10.74 o
  -8   2  14       89.32       77.61      6.75 o
  -7   2  14      390.53      379.79     18.89 o
  -6   2  14      181.60      157.11     10.95 o
  -5   2  14        5.92        5.08      4.06 o
  -4   2  14      195.42      174.53      5.06 o
  -3   2  14      272.99      263.83      5.74 o
  -2   2  14        5.47        6.00      7.33 o
  -1   2  14        7.46       -4.88      6.73 o
   0   2  14       41.57       40.05      3.72 o
   1   2  14       22.97       20.45      5.98 o
   2   2  14       16.74       13.09      5.57 o
   3   2  14        1.21        2.69      4.82 o
   4   2  14        8.98       11.94      3.89 o
  -9   3  14      209.01      204.54      6.45 o
  -8   3  14        1.88       -7.70      8.02 o
  -7   3  14       70.62       58.98      5.65 o
  -6   3  14        0.97        0.97      7.16 o
  -5   3  14       10.43       13.85      9.34 o
  -4   3  14        2.43       -3.38      6.47 o
  -3   3  14       12.45        7.20      3.29 o
  -2   3  14      407.39      412.15      8.62 o
  -1   3  14      204.76      211.72      5.40 o
   0   3  14       18.05       15.72      7.59 o
   1   3  14        0.12       -2.89     17.51 o
   2   3  14       14.66       21.85      3.77 o
   3   3  14       26.72       30.77      4.10 o
  -9   4  14        5.52       16.20      5.01 o
  -8   4  14       28.78       29.42      4.31 o
  -7   4  14        0.01       -5.07      7.30 o
  -6   4  14        1.36       -7.40      7.65 o
  -5   4  14      165.88      169.95     18.93 o
  -4   4  14       27.85       27.22      3.53 o
  -3   4  14      175.43      172.98      5.10 o
  -2   4  14       41.84       42.98      3.74 o
  -1   4  14       44.61       50.92      4.31 o
   0   4  14        9.64        2.70     13.10 o
   1   4  14       21.33       13.72      4.05 o
   2   4  14        0.39       -8.08      8.08 o
   3   4  14       61.86       66.33      7.85 o
  -8   5  14       13.52       15.40      4.37 o
  -7   5  14        0.21       -2.59      8.37 o
  -6   5  14       20.82       17.49     20.41 o
  -5   5  14       21.64       16.53      3.86 o
  -4   5  14       29.26       27.60      4.10 o
  -3   5  14        4.30        5.90     10.72 o
  -2   5  14        0.52       -6.13      9.72 o
  -1   5  14       21.89       27.57      8.24 o
   0   5  14        1.27       -8.30      8.30 o
   1   5  14        1.37        5.23      4.48 o
   2   5  14        3.73       -3.48      8.55 o
  -6   6  14        0.11       -2.32      8.16 o
  -5   6  14        6.87        7.88      8.91 o
  -4   6  14        0.66        4.50      3.76 o
  -3   6  14        7.12       -2.73      7.87 o
  -2   6  14        3.33       -0.85      8.73 o
  -1   6  14        1.10       -3.54     11.03 o
   0   6  14        1.45        0.42      4.99 o
 -10   1  15        0.02       -6.14      7.87 o
  -9   1  15        0.70       -1.02      7.43 o
  -8   1  15       67.32       65.87      4.48 o
  -7   1  15        4.33       -0.78      4.43 o
  -6   1  15       43.14       48.61      3.70 o
  -5   1  15       73.54       65.78      7.34 o
  -4   1  15      111.99      108.81      4.35 o
  -3   1  15      321.17      336.58      6.81 o
  -2   1  15      708.39      714.62     14.38 o
  -1   1  15       10.63        7.26      3.27 o
   0   1  15      452.72      454.53      9.63 o
   1   1  15       81.14       82.11      6.81 o
   2   1  15        9.79        9.19      5.34 o
   3   1  15        4.12        1.39      6.46 o
 -10   2  15       65.03       74.36      5.39 o
  -9   2  15      105.25      103.18      5.49 o
  -8   2  15       49.26       55.18      8.30 o
  -7   2  15      129.03      127.38      5.20 o
  -6   2  15       54.35       55.62      3.94 o
  -5   2  15       26.38       26.73      3.45 o
  -4   2  15       10.73        4.52      4.22 o
  -3   2  15      277.85      276.37      6.06 o
  -2   2  15       84.77       84.94      4.17 o
  -1   2  15      141.85      146.42      6.15 o
   0   2  15        4.46        2.97      8.57 o
   1   2  15        1.01        3.34      7.05 o
   2   2  15       61.89       59.56      4.49 o
   3   2  15       18.89       11.20      4.11 o
  -9   3  15        0.67        6.15      3.91 o
  -8   3  15        1.75       -4.44      6.60 o
  -7   3  15       29.85       24.62      3.82 o
  -6   3  15       53.80       48.56      4.18 o
  -5   3  15        0.27       -0.09      3.19 o
  -4   3  15       59.54       55.64      3.89 o
  -3   3  15       85.15       88.88      4.13 o
  -2   3  15       45.78       48.24      3.87 o
  -1   3  15        2.64       -1.73      8.10 o
   0   3  15        2.11       -1.79      4.34 o
   1   3  15       51.67       51.53      4.31 o
   2   3  15        0.16       -7.74      7.74 o
   3   3  15        0.06        3.28     10.12 o
  -8   4  15       15.56       13.72      6.19 o
  -7   4  15       22.25        1.14      8.41 o
  -6   4  15       15.61       15.40      4.11 o
  -5   4  15       27.87       21.55      3.99 o
  -4   4  15       13.68       10.43     15.51 o
  -3   4  15        0.06       -1.78      4.47 o
  -2   4  15       10.41       10.79      3.63 o
  -1   4  15       57.98       53.36      4.41 o
   0   4  15       37.78       39.91      4.05 o
   1   4  15        9.95       16.65      3.83 o
   2   4  15       11.90       12.48     10.37 o
  -7   5  15       39.13       42.66      4.66 o
  -6   5  15        0.01       -4.77      4.77 o
  -5   5  15        6.13        6.23      3.85 o
  -4   5  15       30.38       30.25      6.72 o
  -3   5  15       10.35       15.33      5.17 o
  -2   5  15        1.99        4.81      3.51 o
  -1   5  15        0.79       -1.68     10.68 o
   0   5  15       10.29       15.08      6.78 o
   1   5  15        0.87        6.71      4.82 o
  -5   6  15       13.62       15.48      4.25 o
  -4   6  15       13.72       18.26      4.02 o
  -3   6  15        0.37        1.92      4.45 o
  -2   6  15        4.98       -0.91      5.31 o
 -10   0  16       18.61       32.21      4.31 o
  -9   0  16       36.96       32.91      5.91 o
  -8   0  16       84.26       79.31      4.89 o
  -7   0  16      510.92      488.20     10.12 o
  -6   0  16      260.98      254.06      6.37 o
  -5   0  16        9.21       -3.03      4.36 o
  -4   0  16      700.11      691.56     22.37 o
  -3   0  16      311.89      330.31      7.14 o
  -2   0  16        9.35       11.27      5.46 o
  -1   0  16       29.33       30.89      3.48 o
   0   0  16       46.68       50.96      4.13 o
   1   0  16       78.80       72.50      4.74 o
   2   0  16       14.71        8.94      4.72 o
   3   0  16        6.81       12.91      6.18 o
  -9   1  16        8.08        2.83      5.20 o
  -8   1  16        1.66       11.49      3.59 o
  -7   1  16       42.48       41.11      4.13 o
  -6   1  16        1.63        1.61      4.25 o
  -5   1  16       21.96       19.91      3.57 o
  -4   1  16        9.54        3.28      3.30 o
  -3   1  16      255.35      259.01     10.23 o
  -2   1  16      301.46      311.67      6.86 o
  -1   1  16        0.34       -6.93      9.50 o
   0   1  16       27.01       22.88      3.94 o
   1   1  16       22.66       20.20      3.78 o
   2   1  16        5.39       -4.50      5.98 o
   3   1  16        1.78       -4.63      4.80 o
  -9   2  16       13.99       21.19      3.99 o
  -8   2  16        0.62        3.56     14.45 o
  -7   2  16       33.40       36.30      4.14 o
  -6   2  16       16.39       15.00      7.08 o
  -5   2  16       29.58       29.61      3.69 o
  -4   2  16       46.26       46.76      3.64 o
  -3   2  16       59.77       51.25      6.33 o
  -2   2  16        4.91       -6.73      6.73 o
  -1   2  16      102.26      104.66      5.76 o
   0   2  16        1.61       14.39      8.49 o
   1   2  16        0.05        2.67      7.90 o
   2   2  16        0.60        0.51      7.49 o
  -9   3  16       28.09       27.16     14.50 o
  -8   3  16       32.91       45.73      4.46 o
  -7   3  16        1.05       -0.47      4.99 o
  -6   3  16        0.29       -3.52      3.73 o
  -5   3  16        0.47       -3.50      7.62 o
  -4   3  16       11.31        8.03      4.90 o
  -3   3  16        3.62        4.52      6.01 o
  -2   3  16       17.45       22.02     14.78 o
  -1   3  16       28.17       29.13      8.60 o
   0   3  16        9.92       15.40     13.27 o
   1   3  16        0.09        6.11      4.63 o
   2   3  16        3.12        4.56      3.80 o
  -8   4  16       30.15       27.66      8.10 o
  -7   4  16        0.02       -1.99      5.65 o
  -6   4  16        5.47       15.29      3.51 o
  -5   4  16        0.85       -4.50      8.57 o
  -4   4  16       15.05       24.65      3.72 o
  -3   4  16       26.48       17.05      4.42 o
  -2   4  16        1.28        6.24      4.32 o
  -1   4  16        3.07       -0.33      6.49 o
   0   4  16        0.02        8.03      3.58 o
   1   4  16       14.17       -2.76      8.76 o
  -6   5  16       11.26       13.30      3.93 o
  -5   5  16        0.39       -2.84      8.46 o
  -4   5  16       21.19       16.39      4.04 o
  -3   5  16        0.64        2.98      9.87 o
  -2   5  16       21.16       19.87      4.09 o
  -1   5  16       99.83      112.07      7.75 o
  -9   1  17        0.01        4.42      5.11 o
  -8   1  17        4.39      -10.71     10.71 o
  -7   1  17       46.63       44.25      6.98 o
  -6   1  17        7.83        9.51      3.51 o
  -5   1  17       11.67       13.32      6.91 o
  -4   1  17      105.78      100.03      4.62 o
  -3   1  17       18.40       23.18      3.99 o
  -2   1  17        2.76        1.78      6.22 o
  -1   1  17        0.05       -0.62      7.26 o
   0   1  17      119.07      112.92      5.09 o
   1   1  17       90.34       94.60      5.02 o
   2   1  17        2.40        1.70      3.88 o
  -9   2  17        0.20       -4.26      5.36 o
  -8   2  17        2.73        9.16      3.81 o
  -7   2  17        0.09       -3.13     12.15 o
  -6   2  17       12.93        4.43      5.07 o
  -5   2  17        7.58        8.87      3.57 o
  -4   2  17      147.93      141.16      5.33 o
  -3   2  17      119.94      119.53      5.14 o
  -2   2  17        3.98        1.20      7.62 o
  -1   2  17        4.20       -0.66      4.76 o
   0   2  17       21.76       23.77      3.85 o
   1   2  17        0.00       -0.48      4.81 o
  -8   3  17        0.00       -0.86      7.91 o
  -7   3  17        7.62        5.60      8.02 o
  -6   3  17        0.23        6.11      9.14 o
  -5   3  17        1.66       -7.84      7.84 o
  -4   3  17        2.79        0.03      4.62 o
  -3   3  17        8.45       -1.47      7.95 o
  -2   3  17       35.13       42.80      4.23 o
  -1   3  17        0.00        4.54      4.63 o
   0   3  17        9.48       -8.26      8.26 o
   1   3  17        0.45       -7.04      7.42 o
  -7   4  17        3.20        1.73      7.90 o
  -6   4  17        0.89        1.21     11.30 o
  -5   4  17       41.16       37.07      7.84 o
  -4   4  17        3.60        7.73      4.64 o
  -3   4  17       10.62        4.18      9.98 o
  -2   4  17        1.29        4.26      3.53 o
  -1   4  17        9.15       12.24      8.77 o
   0   4  17        2.21        7.60      8.32 o
  -5   5  17       19.45       13.17     14.84 o
  -4   5  17        0.27       -4.84      4.84 o
  -3   5  17       45.54       41.72      4.79 o
  -9   0  18        0.14       -0.03      8.64 o
  -8   0  18        8.30       -5.37      8.63 o
  -7   0  18       21.31       24.92      7.17 o
  -6   0  18       52.12       53.90      7.08 o
  -5   0  18       48.75       59.62      4.31 o
  -4   0  18      519.35      509.77     10.35 o
  -3   0  18      304.46      315.53     10.51 o
  -2   0  18        0.61       -4.42      9.68 o
  -1   0  18       10.15        3.54      8.03 o
   0   0  18        3.09       -6.84      8.19 o
   1   0  18        9.62        6.96      6.81 o
  -9   1  18        0.30        5.98      4.96 o
  -8   1  18        4.28       -1.48      4.77 o
  -7   1  18       23.22       21.69      4.15 o
  -6   1  18       15.47       13.28      4.63 o
  -5   1  18        1.29        1.50      4.54 o
  -4   1  18        5.57        7.77      4.60 o
  -3   1  18      302.63      330.00     12.16 o
  -2   1  18       27.10       31.21      4.10 o
  -1   1  18       55.13       65.76      4.81 o
   0   1  18        0.81       -4.84      4.84 o
   1   1  18        1.36        1.26      4.89 o
  -8   2  18       15.66       16.66      6.92 o
  -7   2  18       17.83       21.46      4.25 o
  -6   2  18       19.94       23.71      4.05 o
  -5   2  18        7.42        1.98      3.92 o
  -4   2  18      171.40      176.72      5.88 o
  -3   2  18       36.20       29.35      4.42 o
  -2   2  18        1.07        3.57      4.51 o
  -1   2  18        0.55       -6.03      7.27 o
   0   2  18        9.56       18.02      3.75 o
  -7   3  18        8.67       12.51      3.92 o
  -6   3  18       40.63       35.67      9.36 o
  -5   3  18       17.61        7.03     10.99 o
  -4   3  18       12.58       12.35      3.97 o
  -3   3  18        4.84       -1.06      7.76 o
  -2   3  18       31.33       35.83      4.35 o
  -1   3  18       73.48       92.83      7.09 o
   0   3  18        1.86        8.30      3.96 o
  -6   4  18        0.15       -7.69      8.86 o
  -5   4  18        9.96       10.04      6.70 o
  -4   4  18        4.90       10.26      3.78 o
  -3   4  18        3.11        4.32      8.21 o
  -2   4  18       26.48       24.12      4.48 o
  -8   1  19       35.83       33.81      8.06 o
  -7   1  19        9.07        8.08      4.00 o
  -6   1  19       16.33       13.48      4.63 o
  -5   1  19        0.08       -0.09      6.63 o
  -4   1  19       31.12       35.01      4.58 o
  -3   1  19      107.38      119.19      5.43 o
  -2   1  19        4.77        8.20      3.79 o
  -1   1  19       12.71       12.83      3.92 o
   0   1  19       10.10        7.82      5.01 o
  -7   2  19       68.50       66.66      4.87 o
  -6   2  19       23.40       31.37      7.81 o
  -5   2  19       78.16       84.88      6.10 o
  -4   2  19        4.07       -4.26      8.00 o
  -3   2  19        1.89        4.66      4.56 o
  -2   2  19       11.89        7.05     10.01 o
  -1   2  19        0.04        3.92      4.83 o
  -6   3  19        0.31       -8.17      8.17 o
  -5   3  19       14.41       12.51      6.64 o
  -4   3  19       24.46       28.59      4.38 o
  -3   3  19       60.26       58.27      4.98 o
  -2   3  19        0.97        0.14      3.91 o
  -7   0  20       13.71        9.98      4.13 o
  -6   0  20       20.97       15.91      4.24 o
  -5   0  20        6.55        4.90      3.88 o
  -4   0  20        2.50       -0.82      5.18 o
  -3   0  20       26.14       30.39     15.15 o
  -2   0  20       19.13       17.99     11.08 o
  -7   1  20       28.72       31.42      4.38 o
  -6   1  20        1.63        1.61      4.80 o
  -5   1  20        5.90       -2.47      7.67 o
  -4   1  20        0.13        8.78      3.77 o
  -3   1  20       12.67       19.77      4.06 o
  -2   1  20       18.58       25.21      5.01 o
  -6   2  20        3.41        3.13      5.22 o
  -5   2  20        2.38        2.91      8.27 o
  -4   2  20       51.36       56.69      4.77 o
  -3   2  20        7.45       10.92      4.05 o
 
